# Supplementary material for: 2,2′,2′′-[Nitrilo­tris(methyl­ene-p-phenyl­ene)]tribenzonitrile
Source: Acta Crystallogr Sect E Struct Rep Online. 2008 Sep 20;64(Pt 10):o1980. doi: 10.1107/S1600536808029784 (PMC2959437; doi:10.1107/S1600536808029784)
Supplement: Supplementary file 2 [file e-64-o1980-Isup2.hkl]

# 
# h,k,l, Fc-squared, Fo-squared, sigma(Fo-squared) and status flag 
# 
data_I
_shelx_title ' 123 in P2(1)/c' 
_shelx_refln_list_code          4 
_shelx_F_calc_maximum      202.59 
_exptl_crystal_F_000      1240.00 
_reflns_d_resolution_high  0.7700 
 
loop_ 
 _symmetry_equiv_pos_as_xyz 
 'x, y, z' 
 '-x, y+1/2, -z+1/2' 
 '-x, -y, -z' 
 'x, -y-1/2, z-1/2' 
 
_cell_length_a    21.2572 
_cell_length_b    15.0850 
_cell_length_c    10.2936 
_cell_angle_alpha  90.000 
_cell_angle_beta   94.732 
_cell_angle_gamma  90.000 
 
_shelx_F_squared_multiplier     1.000 
 
loop_ 
 _refln_index_h 
 _refln_index_k 
 _refln_index_l 
 _refln_F_squared_calc 
 _refln_F_squared_meas 
 _refln_F_squared_sigma 
 _refln_observed_status 
   4   0   0    15223.29    14023.78    269.92 o 
   5   0   0    30967.89    30032.46    673.63 o 
   6   0   0       49.66       48.27      9.55 o 
   7   0   0     1222.75     1212.56     33.47 o 
   8   0   0      783.81      932.10     29.28 o 
   9   0   0     8524.33     9938.73    335.66 o 
  10   0   0      210.25      256.90     19.24 o 
  11   0   0       62.95       95.28     20.06 o 
  12   0   0     2143.26     2437.91     96.92 o 
  13   0   0        1.75        3.50      4.06 o 
  14   0   0      991.56     1015.98     45.85 o 
  15   0   0      807.15      763.29     38.19 o 
  16   0   0       49.76       54.38      8.45 o 
  17   0   0      936.24     1010.47     53.42 o 
  18   0   0     1459.46     1418.54     77.99 o 
  19   0   0       56.04       49.44     10.52 o 
  20   0   0      403.57      322.60     43.13 o 
  21   0   0      441.93      499.19     53.65 o 
  22   0   0      190.05      189.20     29.93 o 
  23   0   0        0.36        5.50     10.22 o 
  24   0   0       15.33       27.29     20.29 o 
  25   0   0        1.37        8.76     13.06 o 
  26   0   0       63.61       68.82     42.28 o 
  27   0   0        2.68       12.44     15.93 o 
   3   1   0     4373.26     3779.98     44.65 o 
   4   1   0      641.26      556.05     20.26 o 
   5   1   0       98.36      108.48      9.40 o 
   6   1   0     3936.39     3779.20     99.86 o 
   7   1   0      223.09      236.56      6.47 o 
   8   1   0      662.20      611.43     13.84 o 
   9   1   0     1984.16     1975.65     42.59 o 
  10   1   0     1878.93     1917.81     45.02 o 
  11   1   0      796.25      882.43     23.79 o 
  12   1   0        0.07       -2.83      2.83 o 
  13   1   0       34.34       29.43      4.57 o 
  14   1   0      232.85      235.05     11.69 o 
  15   1   0        0.23       16.00      6.61 o 
  16   1   0       69.22       70.23      8.32 o 
  17   1   0      126.02      135.45     12.15 o 
  18   1   0       49.86       55.33      7.16 o 
  19   1   0       18.57       25.91      5.11 o 
  20   1   0       34.38       34.58      9.96 o 
  21   1   0        5.81       25.91     10.76 o 
  22   1   0       21.49       42.75     12.69 o 
  23   1   0        3.72       23.10     12.59 o 
  24   1   0        9.89        6.11      8.35 o 
  25   1   0        3.96        1.01      6.47 o 
  26   1   0        0.60        0.79      6.50 o 
  27   1   0        2.65        1.82      8.01 o 
   2   2   0     1225.33     1066.67     19.84 o 
   3   2   0     3660.54     3571.68     63.26 o 
   4   2   0        6.08       17.99      4.17 o 
   5   2   0     2587.39     2376.16     53.32 o 
   6   2   0     1045.00     1014.59     21.62 o 
   7   2   0      701.21      620.44     15.19 o 
   8   2   0     2997.04     3100.11     72.43 o 
   9   2   0       47.79       52.03      4.59 o 
  10   2   0      853.17      922.43     27.70 o 
  11   2   0      330.96      299.90     10.38 o 
  12   2   0     1356.23     1465.56     40.39 o 
  13   2   0     1993.00     2024.74     56.94 o 
  14   2   0       58.01       56.94      5.40 o 
  15   2   0      109.92      135.03      9.27 o 
  16   2   0       80.44       88.37      8.36 o 
  17   2   0        5.35        7.18      4.79 o 
  18   2   0      175.37      167.36     12.67 o 
  19   2   0        0.72        3.83      5.10 o 
  20   2   0        0.11       -0.93      6.75 o 
  21   2   0       11.10       16.54      9.25 o 
  22   2   0        3.01        2.44      6.78 o 
  23   2   0        6.31        8.97      7.50 o 
  24   2   0        9.74       22.61     12.76 o 
  25   2   0        2.95       35.45     21.58 o 
  26   2   0        7.23       -0.92      7.33 o 
  27   2   0        0.08        7.50      8.79 o 
   1   3   0      386.87      311.91      8.69 o 
   2   3   0    34332.94    31828.89    588.71 o 
   3   3   0     1485.90     1418.55     25.97 o 
   4   3   0        8.65       25.21      5.91 o 
   5   3   0     5361.32     5155.54    111.66 o 
   6   3   0      431.82      393.96     21.04 o 
   7   3   0      846.44      843.38     20.46 o 
   8   3   0        3.48        1.41      1.93 o 
   9   3   0     2070.16     2089.17     54.73 o 
  10   3   0     2882.79     3269.29     99.37 o 
  11   3   0      193.64      191.07      9.53 o 
  12   3   0       61.77       53.66      6.60 o 
  13   3   0     1336.80     1273.47     46.36 o 
  14   3   0       37.73       44.57     10.76 o 
  15   3   0      100.45      117.71      8.40 o 
  16   3   0      676.42      639.32     26.20 o 
  17   3   0       72.95       62.45      7.68 o 
  18   3   0      115.16      104.11      9.87 o 
  19   3   0       37.79       47.05      6.76 o 
  20   3   0      201.38      179.08     14.61 o 
  21   3   0       64.51       51.35     11.29 o 
  22   3   0        6.89        9.90     14.72 o 
  23   3   0       19.59       50.40     13.97 o 
  24   3   0        0.13       -3.11      7.14 o 
  25   3   0        0.18        2.71      7.42 o 
  26   3   0        0.04        8.81      8.54 o 
  27   3   0       12.63        5.28      9.16 o 
   1   4   0      960.21      994.25     22.56 o 
   2   4   0    29867.37    28364.85    626.37 o 
   3   4   0      589.91      588.85     13.99 o 
   4   4   0    11531.15    11458.58    234.26 o 
   5   4   0      233.86      267.72      9.75 o 
   6   4   0      542.99      521.77     14.83 o 
   7   4   0     2144.04     2080.06     52.15 o 
   8   4   0       25.53       37.87      4.38 o 
   9   4   0      851.15      821.77     24.83 o 
  10   4   0      123.80      131.71      6.63 o 
  11   4   0      572.49      554.38     19.40 o 
  12   4   0        0.05       -2.46      3.65 o 
  13   4   0      114.36      105.23      8.01 o 
  14   4   0      185.55      179.39     11.50 o 
  15   4   0      251.33      243.53     15.34 o 
  16   4   0      420.63      388.23     18.65 o 
  17   4   0      283.70      293.93     18.11 o 
  18   4   0      329.57      302.72     16.26 o 
  19   4   0        5.86        0.47      3.25 o 
  20   4   0      446.18      362.74     20.38 o 
  21   4   0      117.32      109.75     16.75 o 
  22   4   0       52.07       46.35     12.57 o 
  23   4   0        3.62        4.62      7.40 o 
  24   4   0        6.08        5.22      6.95 o 
  25   4   0        7.62       -0.99      7.58 o 
  26   4   0        6.68       -1.13      7.37 o 
   1   5   0      978.31      939.15     27.93 o 
   2   5   0    12092.01    11606.49    259.68 o 
   3   5   0      158.56      162.08      5.92 o 
   4   5   0        8.39        2.92      2.36 o 
   5   5   0      661.18      747.55     17.54 o 
   6   5   0       10.29       19.97      3.74 o 
   7   5   0     1598.32     1583.62     44.30 o 
   8   5   0       13.34       14.37      3.78 o 
   9   5   0        4.68        3.18      2.02 o 
  10   5   0      612.90      650.70     20.12 o 
  11   5   0       17.99       22.90      4.15 o 
  12   5   0       19.15       34.83      5.02 o 
  13   5   0       22.58       58.96     14.23 o 
  14   5   0      141.28      116.22     14.11 o 
  15   5   0       60.28       55.02      8.37 o 
  16   5   0       61.65       60.62      7.99 o 
  17   5   0        0.08        3.03      4.42 o 
  18   5   0      235.78      240.68     15.92 o 
  19   5   0       32.95       46.68      7.65 o 
  20   5   0        0.04        4.93      8.62 o 
  21   5   0        0.42       -0.31      6.11 o 
  22   5   0       34.35       42.66     11.15 o 
  23   5   0        7.17        7.81      8.45 o 
  24   5   0        1.90       -1.60      6.66 o 
  25   5   0       16.44       22.28     11.56 o 
  26   5   0       22.74       25.84     14.77 o 
   0   6   0        5.19       -2.01      3.06 o 
   1   6   0     1212.58     1173.07     27.23 o 
   2   6   0     1894.19     1905.26     42.82 o 
   3   6   0     1603.40     1632.54     49.82 o 
   4   6   0      514.27      518.76     14.28 o 
   5   6   0     1028.37     1100.27     32.89 o 
   6   6   0       23.05       29.67      4.81 o 
   7   6   0      373.20      355.53     11.61 o 
   8   6   0     1589.80     1603.55     50.97 o 
   9   6   0       55.81       55.20      6.31 o 
  10   6   0        0.18        4.79      4.03 o 
  11   6   0       91.38       94.69      6.70 o 
  12   6   0       72.88       73.35      6.73 o 
  13   6   0      195.77      186.58     10.71 o 
  14   6   0       30.58       37.36      5.37 o 
  15   6   0      151.84      172.38     12.47 o 
  16   6   0        5.24        8.70      6.32 o 
  17   6   0        8.77       14.81      5.34 o 
  18   6   0      458.42      440.23     26.21 o 
  19   6   0       23.17       17.50      5.29 o 
  20   6   0       28.23       24.20      6.50 o 
  21   6   0       46.13       36.92     10.33 o 
  22   6   0        4.92       -5.32      7.14 o 
  23   6   0        1.64        5.80      7.52 o 
  24   6   0        7.11       -8.45      8.45 o 
  25   6   0        1.69      -10.48     10.48 o 
  26   6   0        0.68       26.47     38.18 o 
   1   7   0     3920.57     4546.05    108.12 o 
   2   7   0      447.28      474.99     14.70 o 
   3   7   0     8117.45     8508.42    208.70 o 
   4   7   0      796.11      858.35     23.37 o 
   5   7   0      172.49      144.55      9.14 o 
   6   7   0      158.58      136.29      6.95 o 
   7   7   0       48.12       38.27      3.97 o 
   8   7   0     1220.30     1243.61     35.27 o 
   9   7   0      901.45      888.69     35.65 o 
  10   7   0       17.02       21.70      5.02 o 
  11   7   0      440.35      453.66     21.25 o 
  12   7   0      319.93      334.77     20.55 o 
  13   7   0        6.44       12.46      5.48 o 
  14   7   0      337.26      341.41     18.18 o 
  15   7   0     1385.49     1293.79     49.96 o 
  16   7   0      189.60      149.57     12.38 o 
  17   7   0        2.55       20.67     11.47 o 
  18   7   0      144.95      143.95     11.41 o 
  19   7   0       54.80       60.47      8.71 o 
  20   7   0       12.85       11.49      9.34 o 
  21   7   0        6.98        2.79      6.78 o 
  22   7   0       98.35       93.70     15.30 o 
  23   7   0        4.20        8.85      7.92 o 
  24   7   0        0.50        8.30      8.16 o 
  25   7   0        0.99       -7.16     19.75 o 
   0   8   0      186.56      214.47     18.26 o 
   1   8   0     1256.47     1369.51     37.31 o 
   2   8   0     4037.45     4117.26    107.02 o 
   3   8   0       61.64       79.96      6.35 o 
   4   8   0     1966.18     2093.89     56.40 o 
   5   8   0       59.54       49.39      7.12 o 
   6   8   0       23.37       45.94     15.00 o 
   7   8   0     2194.59     2281.64     65.89 o 
   8   8   0      293.82      277.31     12.15 o 
   9   8   0       31.99       40.24      4.55 o 
  10   8   0        0.06       -4.58      4.58 o 
  11   8   0       23.10       22.79      4.35 o 
  12   8   0      394.01      392.07     23.36 o 
  13   8   0      889.74      867.12     42.58 o 
  14   8   0      602.51      479.48     29.26 o 
  15   8   0       23.65       33.49      5.76 o 
  16   8   0        2.12       10.44      7.40 o 
  17   8   0        1.01       -3.82      4.32 o 
  18   8   0       82.12       83.61      9.70 o 
  19   8   0       45.26       70.34      9.43 o 
  20   8   0        0.40        4.43      4.97 o 
  21   8   0        4.00        8.17      6.95 o 
  22   8   0       71.51       73.92     13.48 o 
  23   8   0        0.05       -1.68     10.88 o 
  24   8   0        1.53       -1.15     10.08 o 
  25   8   0        0.62       -5.42     12.88 o 
   1   9   0     1096.00     1150.34     46.46 o 
   2   9   0      364.45      355.68     13.20 o 
   3   9   0      101.69      111.31      7.04 o 
   4   9   0      496.32      473.54     17.28 o 
   5   9   0      365.82      364.54     14.47 o 
   6   9   0        0.17       -2.13      3.40 o 
   7   9   0        0.33        6.96      3.11 o 
   8   9   0      115.72      110.59      7.66 o 
   9   9   0       80.08       81.34      7.49 o 
  10   9   0        3.46        8.44      8.04 o 
  11   9   0        0.08        0.47      3.83 o 
  12   9   0       85.80      116.05      9.44 o 
  13   9   0      364.23      352.29     22.06 o 
  14   9   0      285.38      274.34     20.68 o 
  15   9   0        8.32        9.66      3.41 o 
  16   9   0        1.90        0.73      3.69 o 
  17   9   0      137.52      134.82     11.04 o 
  18   9   0      139.45      137.49     12.44 o 
  19   9   0       26.73       43.51      7.76 o 
  20   9   0       27.26       36.73      7.53 o 
  21   9   0        9.71       28.76     12.10 o 
  22   9   0        1.26        0.91     10.12 o 
  23   9   0       10.19       11.44     13.62 o 
  24   9   0       23.95       27.06     29.83 o 
   0  10   0     1507.26     1438.20     60.37 o 
   1  10   0        2.78       14.44      7.07 o 
   2  10   0      795.75      760.54     27.91 o 
   3  10   0       51.65       56.10      5.76 o 
   4  10   0        0.21        2.01      3.15 o 
   5  10   0      903.94      927.39     31.51 o 
   6  10   0      212.88      230.03     11.47 o 
   7  10   0       11.50       10.60      5.88 o 
   8  10   0      119.10      134.31     12.70 o 
   9  10   0      253.73      284.86     14.14 o 
  10  10   0      144.07      138.93      9.69 o 
  11  10   0      745.21      702.96     28.94 o 
  12  10   0       23.29       28.52      6.00 o 
  13  10   0      363.75      366.34     19.40 o 
  14  10   0      166.77      166.74     11.93 o 
  15  10   0      137.85      118.48      9.86 o 
  16  10   0      106.49       96.48     12.41 o 
  17  10   0       14.31        5.41      5.50 o 
  18  10   0       99.70      102.31     14.12 o 
  19  10   0       31.68       22.42      8.22 o 
  20  10   0       85.56       77.38     15.79 o 
  21  10   0        0.76       -7.18     11.52 o 
  22  10   0        0.49       15.07     13.62 o 
  23  10   0       25.37       33.65     17.82 o 
   1  11   0       90.44       87.15      7.26 o 
   2  11   0       34.96       38.69      5.21 o 
   3  11   0      338.02      340.72     16.70 o 
   4  11   0      140.59      142.26      9.76 o 
   5  11   0       18.29       22.80      5.18 o 
   6  11   0      336.62      305.31     18.21 o 
   7  11   0      742.87      719.46     29.38 o 
   8  11   0       19.62       33.65      9.98 o 
   9  11   0        1.64       32.86     16.68 o 
  10  11   0       26.20       28.68      5.46 o 
  11  11   0      581.12      605.45     27.21 o 
  12  11   0       30.14       26.23      5.83 o 
  13  11   0       48.80       58.10      7.81 o 
  14  11   0        7.42       -0.25      5.66 o 
  15  11   0      112.10      109.77     10.28 o 
  16  11   0       31.64       26.29      8.31 o 
  17  11   0       17.93       29.06      9.61 o 
  18  11   0       32.21       39.90      9.14 o 
  19  11   0       41.37       35.49     10.30 o 
  20  11   0        1.14       -8.02     11.31 o 
  21  11   0       13.46       19.50     20.00 o 
  22  11   0        0.40       -3.01     12.52 o 
   0  12   0       56.02       61.19      9.52 o 
   1  12   0        1.17        1.62      3.77 o 
   2  12   0       10.64        4.80      3.47 o 
   3  12   0      129.02      134.91      9.49 o 
   4  12   0        8.01       17.22      4.73 o 
   5  12   0       23.51       34.12      5.48 o 
   6  12   0       34.59       37.61      5.71 o 
   7  12   0      472.40      529.92     24.83 o 
   8  12   0        0.16       16.28      8.34 o 
   9  12   0       22.48       34.01      5.75 o 
  10  12   0      458.86      393.91     18.35 o 
  11  12   0      223.24      228.38     18.00 o 
  12  12   0      103.97      110.96     13.77 o 
  13  12   0       27.90       36.33      9.19 o 
  14  12   0      225.90      232.70     19.57 o 
  15  12   0        6.45       33.01     16.00 o 
  16  12   0        0.00       -2.20      5.12 o 
  17  12   0       31.83       50.27     10.98 o 
  18  12   0        1.77       -1.59      6.03 o 
  19  12   0       12.01       18.94      8.51 o 
  20  12   0        7.04       -2.62     10.54 o 
  21  12   0        1.52       36.48     20.23 o 
   1  13   0      379.61      335.71     16.72 o 
   2  13   0      308.24      297.55     16.00 o 
   3  13   0       15.39       14.62      4.60 o 
   4  13   0     1230.65     1138.87     44.09 o 
   5  13   0      630.07      638.71     27.57 o 
   6  13   0      859.18      739.57     31.02 o 
   7  13   0      136.82      133.13     14.41 o 
   8  13   0      248.56      241.27     19.74 o 
   9  13   0       33.40       47.30     11.09 o 
  10  13   0       21.89       36.33      9.46 o 
  11  13   0       55.50       74.34     10.35 o 
  12  13   0        1.63       -3.63      4.66 o 
  13  13   0       41.10       53.36      9.39 o 
  14  13   0        5.19        7.68      8.56 o 
  15  13   0       12.28       10.98      7.52 o 
  16  13   0       20.62       16.49      9.44 o 
  17  13   0        0.20        3.76      6.76 o 
  18  13   0        3.02       -0.34      6.37 o 
  19  13   0       10.43        9.25     17.86 o 
  20  13   0        2.34       28.48     40.86 o 
   0  14   0       78.48       89.04     11.60 o 
   1  14   0        1.72        3.17      3.30 o 
   2  14   0      364.45      301.42     15.74 o 
   3  14   0       10.26        9.72      4.00 o 
   4  14   0       35.12       31.11      7.94 o 
   5  14   0       22.34       11.03      5.29 o 
   6  14   0      138.82      135.01     13.67 o 
   7  14   0        0.08        0.56      4.49 o 
   8  14   0       31.09       44.90      9.83 o 
   9  14   0      210.27      222.54     19.11 o 
  10  14   0       37.96       53.28     18.65 o 
  11  14   0       39.83       55.15      9.15 o 
  12  14   0       11.46       23.79     11.81 o 
  13  14   0       21.69       31.29     12.00 o 
  14  14   0        0.21        2.75      6.20 o 
  15  14   0        4.16       -4.98      6.94 o 
  16  14   0        3.66        1.83      6.85 o 
  17  14   0        2.24        0.00      7.00 o 
  18  14   0       15.91       28.44     13.59 o 
  19  14   0       23.38       21.07     17.58 o 
   1  15   0        5.58        4.63      4.98 o 
   2  15   0      228.42      222.57     17.31 o 
   3  15   0      276.54      255.97     18.89 o 
   4  15   0        4.31       11.70      8.18 o 
   5  15   0       12.71       14.40      6.21 o 
   6  15   0      145.11      149.75     15.77 o 
   7  15   0       75.56       77.41     11.23 o 
   8  15   0        1.74       11.28      6.68 o 
   9  15   0      146.82      152.11     16.33 o 
  10  15   0       21.77       42.86     11.18 o 
  11  15   0       25.72       17.95      9.45 o 
  12  15   0       50.43       58.64     13.66 o 
  13  15   0       58.84       90.10     14.20 o 
  14  15   0        4.83       -5.38      7.14 o 
  15  15   0        0.03       -1.66      7.62 o 
  16  15   0       77.38      100.00     17.78 o 
  17  15   0        0.42       -1.01      6.43 o 
   0  16   0      196.62      237.56     31.38 o 
   1  16   0       31.58       41.75      9.74 o 
   2  16   0      135.78      115.79     14.71 o 
   3  16   0        0.46        9.10      5.76 o 
   4  16   0       47.47       47.59      8.27 o 
   5  16   0       50.85       48.76      9.54 o 
   6  16   0        5.17        9.17      7.01 o 
   7  16   0       10.90        7.29      5.91 o 
   8  16   0       15.03       10.65      6.41 o 
   9  16   0      120.07      132.96     18.20 o 
  10  16   0      102.03      101.30     17.02 o 
  11  16   0       13.35       19.46      9.79 o 
  12  16   0       19.77       11.79      8.81 o 
  13  16   0       13.28       23.20     10.06 o 
  14  16   0       19.15       17.54     10.20 o 
  15  16   0        4.70       10.04     11.16 o 
   1  17   0        3.46        3.87      5.89 o 
   2  17   0       13.96       12.07      7.27 o 
   3  17   0       16.37       17.93      8.93 o 
   4  17   0       23.64       28.93      9.33 o 
   5  17   0       91.53       98.86     15.46 o 
   6  17   0       61.50       70.10     16.81 o 
   7  17   0        9.75       10.78     13.74 o 
   8  17   0        0.03        3.65      9.61 o 
   9  17   0       54.73       62.10     14.87 o 
  10  17   0        0.01        2.39      9.92 o 
  11  17   0        0.68       -0.07      8.50 o 
  12  17   0       15.48        0.22      5.83 o 
  13  17   0        4.38        0.70      7.70 o 
   0  18   0       29.02       55.33     38.93 o 
   1  18   0        6.55       11.58      9.46 o 
   2  18   0       22.20       22.78      9.45 o 
   3  18   0       13.05        8.48      8.67 o 
   4  18   0      174.27      167.79     22.62 o 
   5  18   0       71.12       63.13     17.23 o 
   6  18   0        9.40        6.52     20.59 o 
   7  18   0        0.34       17.53     10.85 o 
   8  18   0        2.38       14.73     10.01 o 
   9  18   0        6.33       32.10     17.84 o 
  10  18   0        0.23        5.13      9.16 o 
   1  19   0        5.25        8.83     10.83 o 
   2  19   0       39.00       32.56     14.95 o 
   3  19   0       10.60       23.71     10.88 o 
   4  19   0       22.22       40.91     17.32 o 
   5  19   0        0.17        2.38      7.17 o 
   6  19   0       73.72       81.52     20.50 o 
 -27   1   1       12.96       15.10     15.96 o 
 -26   1   1        5.14        1.01      6.99 o 
 -25   1   1        5.12        3.85      7.43 o 
 -24   1   1       12.08       19.22     12.29 o 
 -23   1   1        0.00       -6.59      7.52 o 
 -22   1   1       22.29        8.94      7.59 o 
 -21   1   1       11.67       14.81      5.29 o 
 -20   1   1       24.87       35.04      6.51 o 
 -19   1   1       16.75       41.00     10.96 o 
 -18   1   1       16.32       24.32      8.23 o 
 -17   1   1       19.65       33.67      7.88 o 
 -16   1   1       15.48       10.74      5.33 o 
 -15   1   1       12.16       31.28      6.38 o 
 -14   1   1       94.06       95.16      7.84 o 
 -13   1   1      668.98      616.61     23.57 o 
 -12   1   1     1115.06     1075.72     53.76 o 
 -11   1   1     1664.73     1682.87     69.57 o 
 -10   1   1     1466.08     1445.60     36.26 o 
  -9   1   1      170.57      181.70      7.37 o 
  -8   1   1      166.47      121.71      5.36 o 
  -7   1   1     6326.58     6693.38    138.16 o 
  -6   1   1      250.63      237.76      9.99 o 
  -5   1   1      634.64      693.82     15.49 o 
  -4   1   1     9398.60     8842.33    135.44 o 
  -3   1   1      677.33      659.12     16.32 o 
   2   1   1     3181.65     2708.73     34.22 o 
   3   1   1    11137.40    10349.07    106.45 o 
   4   1   1    14261.77    13011.48    267.51 o 
   5   1   1     1152.39     1136.17     27.62 o 
   6   1   1     2961.82     2792.82     35.75 o 
   7   1   1      515.81      544.46     18.28 o 
   8   1   1       99.70      121.90      3.97 o 
   9   1   1     1375.32     1316.13     48.47 o 
  10   1   1      381.01      374.57     10.63 o 
  11   1   1      340.84      292.80     13.03 o 
  12   1   1       27.41       42.71      4.21 o 
  13   1   1      313.85      290.43     11.54 o 
  14   1   1       14.51       16.53      5.30 o 
  15   1   1       37.04       44.97     10.95 o 
  16   1   1      106.85      104.74      8.40 o 
  17   1   1      104.04       96.00     10.14 o 
  18   1   1      221.94      249.35     24.29 o 
  19   1   1        1.97       -0.62      6.43 o 
  20   1   1      443.61      461.69     36.34 o 
  21   1   1      175.19      213.69     24.18 o 
  22   1   1       56.61       51.47     12.83 o 
  23   1   1       17.07       11.63      8.62 o 
  24   1   1        0.01        0.71      7.39 o 
  25   1   1       19.17       11.82     10.17 o 
  26   1   1       23.87       42.35     12.96 o 
  27   1   1        3.79       -7.81      9.61 o 
 -27   2   1       28.49        8.97     10.43 o 
 -26   2   1        0.45        4.24      7.98 o 
 -25   2   1       10.49        9.98      8.89 o 
 -24   2   1        2.49        0.14      5.94 o 
 -23   2   1        7.70       21.96      9.31 o 
 -22   2   1       13.25       25.16     10.11 o 
 -21   2   1        1.44        4.02      4.83 o 
 -20   2   1       56.54       61.30      7.80 o 
 -19   2   1       25.87       28.73      7.83 o 
 -18   2   1       11.02       25.78      6.65 o 
 -17   2   1      214.79      190.56     15.52 o 
 -16   2   1        8.76       12.64      6.61 o 
 -15   2   1      660.12      665.11     29.28 o 
 -14   2   1      222.74      229.26     11.68 o 
 -13   2   1      686.47      616.11     20.84 o 
 -12   2   1       81.41       82.91      6.22 o 
 -11   2   1      224.69      219.71      9.86 o 
 -10   2   1     1510.00     1659.50     43.62 o 
  -9   2   1     4598.62     4962.73    116.81 o 
  -8   2   1       68.07       58.11      3.58 o 
  -7   2   1      101.32      105.21      5.24 o 
  -6   2   1      786.10      769.54     20.00 o 
  -5   2   1      231.92      225.04      6.50 o 
  -4   2   1     9633.88     9152.03    118.89 o 
  -3   2   1    17231.95    15214.92    192.80 o 
  -2   2   1    39029.48    33816.09    788.48 o 
  -1   2   1     1043.67      936.52     18.11 o 
   0   2   1      311.74      393.27      5.91 o 
   1   2   1      604.55      549.52      7.34 o 
   2   2   1     2013.21     2004.55     41.03 o 
   3   2   1     5241.16     4632.47    101.54 o 
   4   2   1     3000.16     2627.72     95.90 o 
   5   2   1    21406.96    21139.91    403.10 o 
   6   2   1     5287.94     5206.32     94.90 o 
   7   2   1     1040.21     1018.35     22.04 o 
   8   2   1        0.37        6.52      1.60 o 
   9   2   1      232.97      207.28      7.39 o 
  10   2   1      654.37      529.31     14.46 o 
  11   2   1        3.26        5.25      3.05 o 
  12   2   1      220.84      278.00     10.26 o 
  13   2   1       11.46       15.07      2.79 o 
  14   2   1      108.51      115.65      7.29 o 
  15   2   1      704.76      598.90     21.72 o 
  16   2   1      308.34      327.19     15.60 o 
  17   2   1      203.57      175.60     13.53 o 
  18   2   1        9.05       26.28      8.61 o 
  19   2   1       95.01      113.17     15.96 o 
  20   2   1      410.99      396.51     32.29 o 
  21   2   1      112.09       85.69     20.05 o 
  22   2   1       86.76      102.22     15.88 o 
  23   2   1       19.29       20.74     10.32 o 
  24   2   1       72.05       48.76     11.90 o 
  25   2   1        0.45       -0.93      7.73 o 
  26   2   1        1.01       12.83     19.96 o 
  27   2   1       16.13        7.24     10.75 o 
 -27   3   1        1.76       -1.69      8.99 o 
 -26   3   1        1.05       -7.40      8.35 o 
 -25   3   1       13.83       11.31      8.53 o 
 -24   3   1        3.80       -3.87      7.26 o 
 -23   3   1       46.24       31.14     10.51 o 
 -22   3   1       20.39       32.74      9.47 o 
 -21   3   1       16.40       39.07     11.32 o 
 -20   3   1      364.29      320.77     22.11 o 
 -19   3   1      623.83      668.38     36.38 o 
 -18   3   1        2.39       -4.59      4.98 o 
 -17   3   1      367.03      304.20     17.58 o 
 -16   3   1        7.35       19.12      7.12 o 
 -15   3   1        0.22       21.83      6.58 o 
 -14   3   1        8.91       19.39      6.30 o 
 -13   3   1       80.18      101.78      7.08 o 
 -12   3   1      236.68      255.55     11.82 o 
 -11   3   1      919.93      899.33     27.09 o 
 -10   3   1       98.35      122.62      7.09 o 
  -9   3   1     3917.32     3916.41    140.56 o 
  -8   3   1     1553.38     1658.70     82.46 o 
  -7   3   1      148.29      143.04      6.64 o 
  -6   3   1      235.91      220.13      6.68 o 
  -5   3   1     8353.16     8115.37    149.73 o 
  -4   3   1     2117.33     2036.54     29.18 o 
  -3   3   1     4893.70     4698.73     64.32 o 
  -2   3   1     1172.90     1083.46     41.55 o 
  -1   3   1      790.90      838.10     17.75 o 
   0   3   1     5207.67     4500.56     79.80 o 
   1   3   1     1468.49     1497.45     29.23 o 
   2   3   1     7835.79     7288.94    121.60 o 
   3   3   1      769.60      732.38     17.46 o 
   4   3   1      766.69      802.44     17.90 o 
   5   3   1      216.59      201.51      6.39 o 
   6   3   1       21.91       27.11      2.89 o 
   7   3   1      178.66      154.33      8.07 o 
   8   3   1     2242.60     2238.11     48.41 o 
   9   3   1       91.06       65.71      3.74 o 
  10   3   1      314.39      315.35      9.73 o 
  11   3   1       17.25       13.16      2.64 o 
  12   3   1      167.00      193.41      8.00 o 
  13   3   1       23.43       23.36      3.82 o 
  14   3   1      300.25      249.29     10.65 o 
  15   3   1        1.13       12.71      6.84 o 
  16   3   1       49.90       38.38      4.90 o 
  17   3   1       16.03       17.10      5.19 o 
  18   3   1      501.73      509.16     36.86 o 
  19   3   1      295.57      310.42     29.74 o 
  20   3   1      109.69      110.65     17.28 o 
  21   3   1       19.47       47.48     11.89 o 
  22   3   1       40.34       41.81     11.31 o 
  23   3   1        0.13       10.08      7.27 o 
  24   3   1       71.30       79.30     15.55 o 
  25   3   1       17.59       15.76     15.39 o 
  26   3   1       12.00        8.32      9.16 o 
 -27   4   1        2.45        7.47     10.23 o 
 -26   4   1        1.06       -1.02      7.52 o 
 -25   4   1       13.37       14.53      9.31 o 
 -24   4   1        0.52        1.95      7.16 o 
 -23   4   1       14.40       24.14     13.16 o 
 -22   4   1        0.86        0.63      5.73 o 
 -21   4   1        0.57       -4.43      5.47 o 
 -20   4   1        1.94       -3.36      4.91 o 
 -19   4   1        4.62        3.90      6.10 o 
 -18   4   1       85.03       82.80     11.52 o 
 -17   4   1      128.12      131.70     11.71 o 
 -16   4   1      144.43      137.06     11.37 o 
 -15   4   1      556.78      577.00     25.43 o 
 -14   4   1       43.76       39.51      5.72 o 
 -13   4   1      183.03      188.64     11.32 o 
 -12   4   1      282.34      278.68     12.40 o 
 -11   4   1       69.81       87.30      9.29 o 
 -10   4   1       33.50       36.63      5.03 o 
  -9   4   1       19.70       10.68      3.18 o 
  -8   4   1     1601.93     1532.76     52.29 o 
  -7   4   1     2033.44     1993.56     42.26 o 
  -6   4   1       19.08       18.99      2.04 o 
  -5   4   1     1125.35     1029.19     19.83 o 
  -4   4   1      665.38      700.80     12.82 o 
  -3   4   1        6.85        6.52      2.72 o 
  -2   4   1      419.03      441.46     18.16 o 
  -1   4   1      158.26      201.78      9.09 o 
   0   4   1     6428.76     6220.10    126.32 o 
   1   4   1      785.46      695.25     23.54 o 
   2   4   1     4444.26     4521.42     83.67 o 
   3   4   1     9645.45     9434.83    185.23 o 
   4   4   1     9653.23     9675.03    197.76 o 
   5   4   1      248.69      256.49      8.38 o 
   6   4   1     3661.08     3714.33     88.38 o 
   7   4   1      401.67      422.18     13.36 o 
   8   4   1     1085.34     1078.18     29.77 o 
   9   4   1      263.75      258.26      9.34 o 
  10   4   1       42.02       40.92     11.29 o 
  11   4   1       32.46       39.31      4.87 o 
  12   4   1        2.47        5.09      3.97 o 
  13   4   1       60.05       58.98      6.51 o 
  14   4   1        3.01        3.80      2.89 o 
  15   4   1      250.76      221.48     11.51 o 
  16   4   1      111.81       95.89      7.62 o 
  17   4   1       76.53       59.10      5.87 o 
  18   4   1       15.18       26.05      6.13 o 
  19   4   1      253.99      217.27     21.47 o 
  20   4   1       15.24        4.35     10.20 o 
  21   4   1        1.88       -5.04      8.40 o 
  22   4   1      227.06      196.71     23.90 o 
  23   4   1      110.49      100.46     16.97 o 
  24   4   1       14.60       11.50      8.30 o 
  25   4   1        1.38        9.45      8.04 o 
  26   4   1        0.31        7.03      9.29 o 
 -26   5   1        1.95        1.50      8.06 o 
 -25   5   1       36.67       46.32     14.51 o 
 -24   5   1        1.32       -2.59      6.41 o 
 -23   5   1        0.54        5.82      8.71 o 
 -22   5   1       72.89       44.21     11.28 o 
 -21   5   1       82.37       72.66     12.27 o 
 -20   5   1       25.45       35.99      6.73 o 
 -19   5   1      209.55      186.10     13.67 o 
 -18   5   1        0.86        1.29      3.82 o 
 -17   5   1      126.13      123.14     11.19 o 
 -16   5   1       74.82       82.16      8.78 o 
 -15   5   1      118.10      101.94      9.47 o 
 -14   5   1       30.63       26.21      5.51 o 
 -13   5   1        4.10       22.56      7.16 o 
 -12   5   1     1050.96     1231.92     51.23 o 
 -11   5   1      491.77      454.25     20.09 o 
 -10   5   1      328.52      349.25     15.36 o 
  -9   5   1     1960.60     1980.53     49.07 o 
  -8   5   1      137.26      141.54      6.25 o 
  -7   5   1       29.10       35.45      3.52 o 
  -6   5   1      628.57      675.72     15.54 o 
  -5   5   1      855.11      857.79     17.63 o 
  -4   5   1        7.04        8.50      2.41 o 
  -3   5   1     1009.83      890.88     19.03 o 
  -2   5   1       55.01       72.48      4.31 o 
  -1   5   1       24.27       29.79      3.83 o 
   0   5   1    10827.62    10270.99    229.59 o 
   1   5   1     2681.43     2425.27     99.96 o 
   2   5   1     2385.01     2285.19     45.71 o 
   3   5   1       21.14       18.50      2.99 o 
   4   5   1       62.55       84.11      4.19 o 
   5   5   1     2700.37     2709.13     59.66 o 
   6   5   1      771.91      777.58     20.18 o 
   7   5   1     1052.71     1099.85     28.71 o 
   8   5   1      248.65      304.26     10.48 o 
   9   5   1       58.45       51.55      4.79 o 
  10   5   1      131.24      132.74     16.12 o 
  11   5   1      144.91      114.10      8.25 o 
  12   5   1       41.10       55.62      8.64 o 
  13   5   1        2.08       16.11      8.81 o 
  14   5   1      168.85      191.83     11.37 o 
  15   5   1      171.49      162.43     10.84 o 
  16   5   1      354.06      344.18     23.69 o 
  17   5   1       13.00       10.51      4.29 o 
  18   5   1       48.54       57.96     10.08 o 
  19   5   1       12.28       26.40      9.43 o 
  20   5   1       43.81       72.22     13.23 o 
  21   5   1        2.03       16.46      9.95 o 
  22   5   1       38.52       41.52     14.66 o 
  23   5   1       51.36       53.90     14.39 o 
  24   5   1       20.09        4.97      9.05 o 
  25   5   1        4.91        9.10     15.05 o 
  26   5   1       10.79       12.30     11.05 o 
 -26   6   1        1.07       16.07     14.29 o 
 -25   6   1        0.04        1.40      7.40 o 
 -24   6   1        0.40        1.22      7.34 o 
 -23   6   1       15.97       21.22     13.92 o 
 -22   6   1       56.09       73.59     16.13 o 
 -21   6   1       37.35       64.55     12.52 o 
 -20   6   1        3.26       13.25      6.50 o 
 -19   6   1        4.20       12.05      6.23 o 
 -18   6   1       40.80       42.00      7.46 o 
 -17   6   1       41.84       52.65      7.25 o 
 -16   6   1       40.19       41.15      7.36 o 
 -15   6   1      124.32      113.54     10.58 o 
 -14   6   1       65.37       76.14      7.40 o 
 -13   6   1       57.37       50.36      7.98 o 
 -12   6   1       96.79       90.92      8.91 o 
 -11   6   1      402.56      382.90     14.05 o 
 -10   6   1       26.89       28.46      4.28 o 
  -9   6   1      400.45      345.70     12.09 o 
  -8   6   1       36.70       41.34      3.51 o 
  -7   6   1       71.87       67.16      3.99 o 
  -6   6   1     2129.78     2049.92     45.47 o 
  -5   6   1      144.18      111.47      4.84 o 
  -4   6   1       48.36       45.36      2.81 o 
  -3   6   1     2608.19     2971.17     86.53 o 
  -2   6   1      872.46      834.70     39.15 o 
  -1   6   1       16.21       32.67      6.46 o 
   0   6   1     2859.45     2992.89     98.15 o 
   1   6   1      298.08      344.35     10.08 o 
   2   6   1     1374.16     1405.32     33.22 o 
   3   6   1      298.15      334.05     10.89 o 
   4   6   1        7.87        4.30      2.90 o 
   5   6   1      435.76      439.05     13.44 o 
   6   6   1      702.99      760.55     24.17 o 
   7   6   1     2689.36     2758.45     69.04 o 
   8   6   1        6.00        2.39      2.59 o 
   9   6   1       92.63      113.13      6.70 o 
  10   6   1       36.26       38.47      4.57 o 
  11   6   1        3.08        4.03      3.20 o 
  12   6   1      406.14      419.06     18.41 o 
  13   6   1       21.90       26.11      4.90 o 
  14   6   1       48.65       49.61      6.26 o 
  15   6   1        9.75        7.43      6.89 o 
  16   6   1        4.53       12.88      5.84 o 
  17   6   1      123.25      105.57      8.38 o 
  18   6   1        0.63       -3.67      3.67 o 
  19   6   1        5.63       15.19      7.31 o 
  20   6   1       47.41       49.51     11.17 o 
  21   6   1        7.41       -0.68      5.97 o 
  22   6   1       63.73       67.09     13.97 o 
  23   6   1       12.70       21.99     11.52 o 
  24   6   1       15.90       38.12     15.88 o 
  25   6   1       16.86        4.30      8.78 o 
 -25   7   1        1.68        7.82     14.07 o 
 -24   7   1        1.38       10.87     12.83 o 
 -23   7   1       11.78       10.71      8.95 o 
 -22   7   1       46.15       49.61     10.56 o 
 -21   7   1        3.18        3.74      4.48 o 
 -20   7   1        0.25       -1.42      4.14 o 
 -19   7   1        0.73       11.02      5.37 o 
 -18   7   1        4.26        0.84      3.79 o 
 -17   7   1       16.64       17.42      5.46 o 
 -16   7   1       36.23       48.49      6.69 o 
 -15   7   1        4.05       27.99     12.57 o 
 -14   7   1      167.12      173.54     14.88 o 
 -13   7   1       10.06       35.21      7.60 o 
 -12   7   1       13.85       13.90      3.73 o 
 -11   7   1       23.90       19.35      5.62 o 
 -10   7   1      260.84      252.78     10.62 o 
  -9   7   1      102.77      117.98      6.46 o 
  -8   7   1       58.05       45.89      3.87 o 
  -7   7   1     1094.79     1038.75     27.07 o 
  -6   7   1      123.67      149.44      5.96 o 
  -5   7   1      451.67      462.61     12.37 o 
  -4   7   1      479.79      524.09     14.50 o 
  -3   7   1      550.29      603.74     15.35 o 
  -2   7   1      206.30      203.66      8.03 o 
  -1   7   1      277.03      280.02     14.85 o 
   0   7   1      297.72      330.78     10.54 o 
   1   7   1     2049.46     1981.64     47.70 o 
   2   7   1      407.41      384.61     12.21 o 
   3   7   1     2658.90     3036.30     85.92 o 
   4   7   1      228.22      214.18      9.56 o 
   5   7   1      211.26      266.65     10.89 o 
   6   7   1      261.58      306.61     12.14 o 
   7   7   1       11.56        0.75      2.96 o 
   8   7   1      323.15      304.07     12.87 o 
   9   7   1      454.41      471.46     18.24 o 
  10   7   1      110.16      113.00      7.72 o 
  11   7   1        4.00        6.88      3.44 o 
  12   7   1      421.23      421.35     18.47 o 
  13   7   1       41.88       64.59      8.10 o 
  14   7   1      261.07      235.52     13.87 o 
  15   7   1      364.42      324.12     19.21 o 
  16   7   1       59.53       67.81      9.48 o 
  17   7   1        4.67        7.43      5.71 o 
  18   7   1        2.50        6.05      3.73 o 
  19   7   1       24.93       57.62     11.95 o 
  20   7   1       12.40       20.90      7.81 o 
  21   7   1        8.37       16.68     13.00 o 
  22   7   1      118.21      131.88     19.75 o 
  23   7   1        3.43       20.05     11.47 o 
  24   7   1        1.47       -5.02      9.87 o 
  25   7   1        7.35       13.37     10.28 o 
 -25   8   1       30.08       27.49     19.20 o 
 -24   8   1        2.00       -7.01     11.43 o 
 -23   8   1        0.96        2.11     11.41 o 
 -22   8   1        0.10        7.41     19.50 o 
 -21   8   1       50.55       48.41      9.32 o 
 -20   8   1       62.92       52.44      7.96 o 
 -19   8   1       72.97       81.61      9.24 o 
 -18   8   1       83.92       79.79      8.42 o 
 -17   8   1       39.22       14.40      5.50 o 
 -16   8   1       10.92        0.30      5.31 o 
 -15   8   1        0.64       -3.61      5.15 o 
 -14   8   1       54.43       45.74      6.36 o 
 -13   8   1     1948.98     1814.12     64.72 o 
 -12   8   1      550.82      463.07     19.66 o 
 -11   8   1      387.22      356.17     17.72 o 
 -10   8   1        1.58        1.79      2.73 o 
  -9   8   1       53.60       49.47      5.14 o 
  -8   8   1      321.84      354.43     12.46 o 
  -7   8   1       77.96       89.11      5.60 o 
  -6   8   1      277.84      263.28      9.27 o 
  -5   8   1       15.83       15.13      4.64 o 
  -4   8   1      227.26      256.62      9.18 o 
  -3   8   1      130.34      154.83     14.24 o 
  -2   8   1      621.83      636.17     20.32 o 
  -1   8   1        0.62        6.10      4.01 o 
   0   8   1       32.12       45.07      4.22 o 
   1   8   1      148.07      172.78      9.21 o 
   2   8   1    10432.00    10633.95    302.77 o 
   3   8   1      219.77      201.88     10.11 o 
   4   8   1     3248.05     3431.81     93.26 o 
   5   8   1       42.71       66.25      6.04 o 
   6   8   1     1202.57     1248.72     37.51 o 
   7   8   1     1548.86     1670.83     57.17 o 
   8   8   1     1373.95     1436.42     52.42 o 
   9   8   1      570.59      571.48     21.25 o 
  10   8   1        0.64        5.89      4.23 o 
  11   8   1        6.87        3.41      3.78 o 
  12   8   1       18.15       13.78      4.56 o 
  13   8   1       55.62       58.20      7.17 o 
  14   8   1      114.80      115.34      9.66 o 
  15   8   1      148.63      116.48      9.64 o 
  16   8   1      165.10      138.90     10.07 o 
  17   8   1       15.78       15.43      6.18 o 
  18   8   1        4.83       12.61     12.05 o 
  19   8   1        0.01       -0.54      5.33 o 
  20   8   1       23.70       27.74     10.37 o 
  21   8   1        0.16        9.57      7.36 o 
  22   8   1        3.82       11.86      9.28 o 
  23   8   1       33.91       41.25     12.80 o 
  24   8   1       82.22      128.46     34.91 o 
 -24   9   1        0.19        8.17     13.00 o 
 -23   9   1        0.07       -1.62     22.83 o 
 -22   9   1        0.03      -13.11     13.11 o 
 -21   9   1       31.97       26.24      9.94 o 
 -20   9   1       13.08       11.88      8.68 o 
 -19   9   1       21.40       27.41      8.63 o 
 -18   9   1       33.29       30.23      5.98 o 
 -17   9   1        5.96       11.17      6.48 o 
 -16   9   1       17.83       27.40      6.13 o 
 -15   9   1      121.55      114.27      9.27 o 
 -14   9   1       70.71       67.57      7.44 o 
 -13   9   1      109.11      112.63      8.86 o 
 -12   9   1       80.30       72.57      8.98 o 
 -11   9   1      172.46      164.67      9.59 o 
 -10   9   1      100.78       92.62      7.00 o 
  -9   9   1        0.42        4.80      3.59 o 
  -8   9   1       56.15       70.27      4.71 o 
  -7   9   1       85.82       72.55      6.30 o 
  -6   9   1       52.87       51.23      4.10 o 
  -5   9   1       91.85      133.59     13.44 o 
  -4   9   1      523.88      549.95     20.05 o 
  -3   9   1     1012.33      957.67     29.99 o 
  -2   9   1       89.83       88.16      6.22 o 
  -1   9   1       80.54       80.08      5.66 o 
   0   9   1       50.48       59.61      5.70 o 
   1   9   1     2981.32     3099.73     86.49 o 
   2   9   1     1413.80     1415.00     41.44 o 
   3   9   1      362.86      397.73     15.55 o 
   4   9   1        5.68        2.90      4.61 o 
   5   9   1        0.45        2.48      2.86 o 
   6   9   1      288.51      306.51     14.14 o 
   7   9   1      560.31      536.70     20.27 o 
   8   9   1       85.03       82.69      9.03 o 
   9   9   1       48.43       77.30     12.57 o 
  10   9   1        1.92        0.00      3.53 o 
  11   9   1       33.69       50.13      6.56 o 
  12   9   1       21.71       25.21      6.12 o 
  13   9   1      460.10      450.62     22.05 o 
  14   9   1        2.18        4.29      4.12 o 
  15   9   1      124.54      129.90     10.41 o 
  16   9   1        1.44        8.06      4.29 o 
  17   9   1       89.99       87.89      8.45 o 
  18   9   1       10.10        0.24      5.68 o 
  19   9   1        1.64       -1.57      4.91 o 
  20   9   1       13.51       23.57     10.87 o 
  21   9   1        0.10        0.21      6.46 o 
  22   9   1        0.01        0.69      6.15 o 
  23   9   1        2.69       19.39     15.06 o 
  24   9   1        3.74      -10.27     14.44 o 
 -23  10   1       24.25       50.91     18.88 o 
 -22  10   1       19.76       20.49     20.46 o 
 -21  10   1        6.51       23.02     13.99 o 
 -20  10   1        7.54       11.28     15.09 o 
 -19  10   1       12.18       14.88      8.51 o 
 -18  10   1        1.23        2.39      6.78 o 
 -17  10   1       58.65       74.01     11.50 o 
 -16  10   1       37.98       32.07      7.54 o 
 -15  10   1       19.65       12.11      6.08 o 
 -14  10   1      103.59      105.17      8.62 o 
 -13  10   1      221.66      187.72     11.71 o 
 -12  10   1      240.13      204.69     11.07 o 
 -11  10   1      168.81      158.54     10.05 o 
 -10  10   1      640.05      604.78     25.83 o 
  -9  10   1       31.50       27.62      6.18 o 
  -8  10   1       49.82       48.75      4.79 o 
  -7  10   1      397.34      343.95     13.45 o 
  -6  10   1        1.98        4.54      4.61 o 
  -5  10   1       36.95       32.45      3.49 o 
  -4  10   1       73.31       71.41      6.13 o 
  -3  10   1      126.58      130.27      7.68 o 
  -2  10   1      907.81      851.63     70.33 o 
  -1  10   1      629.96      678.29     23.07 o 
   0  10   1       37.04       31.78      4.33 o 
   1  10   1      117.44      110.55      7.79 o 
   2  10   1      200.12      186.10     10.30 o 
   3  10   1     1199.08     1218.73     41.08 o 
   4  10   1        0.07        2.50      3.39 o 
   5  10   1       16.00       14.06      6.72 o 
   6  10   1        6.53        8.21      4.09 o 
   7  10   1       36.42       45.93      6.16 o 
   8  10   1      127.64      142.13     11.87 o 
   9  10   1      153.72      147.62     14.26 o 
  10  10   1      109.90      117.36     12.60 o 
  11  10   1        2.64       17.71      7.73 o 
  12  10   1       34.06       19.79      4.87 o 
  13  10   1       91.60      104.93      9.12 o 
  14  10   1       65.04       68.31     10.08 o 
  15  10   1       64.19       82.32      8.63 o 
  16  10   1        1.97        2.92      4.18 o 
  17  10   1       52.58       56.38      7.88 o 
  18  10   1        1.12       16.44     11.09 o 
  19  10   1        0.39        2.14      6.30 o 
  20  10   1        8.87       23.11     13.11 o 
  21  10   1       16.68       42.58     14.57 o 
  22  10   1        1.23        6.89     19.89 o 
  23  10   1       11.16       -2.18     15.32 o 
 -22  11   1        0.86       -0.06      8.79 o 
 -21  11   1        0.28       26.35     23.56 o 
 -20  11   1        0.83        7.88      8.41 o 
 -19  11   1       25.84       38.03     15.85 o 
 -18  11   1        0.00        3.13      8.93 o 
 -17  11   1        0.01        8.86     10.19 o 
 -16  11   1       60.73       63.56     13.23 o 
 -15  11   1        0.62       -3.76      5.41 o 
 -14  11   1        9.81        7.37      7.29 o 
 -13  11   1        3.69        1.82      4.38 o 
 -12  11   1      215.68      239.02     23.41 o 
 -11  11   1      615.10      664.22     35.75 o 
 -10  11   1       64.69       69.90     10.02 o 
  -9  11   1        2.02       -5.26      5.26 o 
  -8  11   1        0.90       14.97      9.07 o 
  -7  11   1     1092.88     1071.17     49.09 o 
  -6  11   1       34.61       50.00     12.77 o 
  -5  11   1       22.16       30.94      5.52 o 
  -4  11   1      419.42      390.21     17.98 o 
  -3  11   1      186.23      198.37     15.67 o 
  -2  11   1       24.59       25.48      4.30 o 
  -1  11   1        0.80       -3.02      3.02 o 
   0  11   1      139.86      136.81      8.89 o 
   1  11   1       47.43       57.59      6.56 o 
   2  11   1       78.27       72.11      6.74 o 
   3  11   1      254.21      263.10     14.59 o 
   4  11   1       21.09       32.87      5.71 o 
   5  11   1       25.34       35.28      6.22 o 
   6  11   1      575.31      544.86     24.55 o 
   7  11   1      104.55      106.59      8.94 o 
   8  11   1      199.29      205.14     12.97 o 
   9  11   1      278.30      264.62     14.99 o 
  10  11   1      120.72      112.35     14.06 o 
  11  11   1        6.32        8.90      5.65 o 
  12  11   1        5.60        9.32      5.85 o 
  13  11   1       58.54       54.42      9.64 o 
  14  11   1       39.99       53.20     10.78 o 
  15  11   1       18.43       19.32      5.43 o 
  16  11   1        0.01        0.51      4.31 o 
  17  11   1        4.86        4.58      4.31 o 
  18  11   1        5.10        2.13      4.49 o 
  19  11   1       27.10        2.83      9.38 o 
  20  11   1       40.82       74.22     35.47 o 
  21  11   1       24.67       59.35     20.27 o 
  22  11   1        5.97        0.88     13.79 o 
 -21  12   1        4.85       27.11     18.24 o 
 -20  12   1       10.14       10.54      9.86 o 
 -19  12   1       18.32       10.29      8.22 o 
 -18  12   1       15.53       18.44     13.14 o 
 -17  12   1       12.49       -1.46      6.09 o 
 -16  12   1        0.00        0.34      7.15 o 
 -15  12   1        7.73        3.94      6.17 o 
 -14  12   1       19.57        8.21      7.08 o 
 -13  12   1      209.36      216.86     19.22 o 
 -12  12   1       50.16       37.39      8.26 o 
 -11  12   1        8.81        7.62      5.51 o 
 -10  12   1      414.78      373.23     25.63 o 
  -9  12   1      936.35      969.76     49.51 o 
  -8  12   1        1.75        0.35      4.69 o 
  -7  12   1       77.30       97.44     11.88 o 
  -6  12   1      337.18      318.58     30.93 o 
  -5  12   1      117.31       92.25     13.89 o 
  -4  12   1      395.57      379.06     31.39 o 
  -3  12   1        5.49       35.27     10.11 o 
  -2  12   1      574.81      506.17     20.80 o 
  -1  12   1        9.39       11.45      6.54 o 
   0  12   1       26.19       27.44      7.81 o 
   1  12   1       38.32       48.92      6.35 o 
   2  12   1      127.27      130.80     12.72 o 
   3  12   1       61.15       68.01      7.60 o 
   4  12   1      905.09      912.80     37.08 o 
   5  12   1      112.21      106.44     10.40 o 
   6  12   1      338.97      312.24     17.80 o 
   7  12   1        8.66        0.56      3.57 o 
   8  12   1      175.54      177.73     12.83 o 
   9  12   1      208.97      215.70     14.71 o 
  10  12   1       21.69       34.13      5.76 o 
  11  12   1       16.15       33.62      6.47 o 
  12  12   1        0.21        6.15      5.96 o 
  13  12   1       16.67       47.90     12.69 o 
  14  12   1       12.15       10.03      4.84 o 
  15  12   1       22.43       38.63      8.22 o 
  16  12   1       35.95       32.09     11.03 o 
  17  12   1        0.07        2.27      4.88 o 
  18  12   1       20.79        7.35      7.19 o 
  19  12   1        3.17        7.23     12.40 o 
  20  12   1        0.05       15.07     22.91 o 
  21  12   1        9.22       14.96     15.98 o 
 -20  13   1        2.61       -3.04     11.75 o 
 -19  13   1        5.50       14.78      9.68 o 
 -18  13   1       13.53        4.38      7.25 o 
 -17  13   1        5.98       12.15     10.16 o 
 -16  13   1       28.12       33.23     10.70 o 
 -15  13   1        0.73        3.33      7.47 o 
 -14  13   1       11.36        2.19      6.20 o 
 -13  13   1       26.17        9.97      7.66 o 
 -12  13   1        0.96        0.94      5.74 o 
 -11  13   1      101.96      122.99     13.48 o 
 -10  13   1        5.91        8.24      5.77 o 
  -9  13   1      156.59      150.62     15.26 o 
  -8  13   1      212.79      220.54     17.74 o 
  -7  13   1       12.48       39.33      6.89 o 
  -6  13   1      136.07      138.28     16.85 o 
  -5  13   1       54.27       62.28     10.68 o 
  -4  13   1      155.32      163.41     17.19 o 
  -3  13   1       21.43       32.10      7.51 o 
  -2  13   1      129.72      124.61     11.40 o 
  -1  13   1       84.75       73.68      9.85 o 
   0  13   1        0.37       -3.74      3.74 o 
   1  13   1        5.86        2.45      3.99 o 
   2  13   1      275.03      295.60     16.97 o 
   3  13   1        1.31        0.29      3.63 o 
   4  13   1        1.01        0.71      3.87 o 
   5  13   1       86.08       87.27      9.58 o 
   6  13   1      160.70      144.59     12.12 o 
   7  13   1        8.13        6.75      4.12 o 
   8  13   1       96.80       92.71      9.25 o 
   9  13   1      170.04      157.77     12.68 o 
  10  13   1      187.92      171.10     12.05 o 
  11  13   1       20.85       20.71      7.49 o 
  12  13   1       62.46       71.93     10.77 o 
  13  13   1       21.67       21.55      8.62 o 
  14  13   1        0.55       -1.17      4.99 o 
  15  13   1        3.39        2.32      5.65 o 
  16  13   1       16.89       12.49      7.02 o 
  17  13   1        0.41       -0.19      5.09 o 
  18  13   1        1.29       44.93     35.89 o 
  19  13   1       20.73        5.04     11.43 o 
  20  13   1        7.95       16.64     16.66 o 
 -19  14   1       39.84       72.08     24.36 o 
 -18  14   1        0.19       -7.42     13.31 o 
 -17  14   1       13.76       25.24     11.29 o 
 -16  14   1       13.51       13.94      8.93 o 
 -15  14   1        2.78       10.36      9.79 o 
 -14  14   1       32.86       30.23      9.89 o 
 -13  14   1        0.15       -1.88      6.64 o 
 -12  14   1        0.47       16.32     11.23 o 
 -11  14   1        9.36       12.25      8.10 o 
 -10  14   1        5.77       15.33      9.70 o 
  -9  14   1       64.91       80.00     11.39 o 
  -8  14   1        0.27       19.58     10.32 o 
  -7  14   1       34.94       49.91      8.40 o 
  -6  14   1        1.72        2.42      5.81 o 
  -5  14   1       33.46       33.87     11.57 o 
  -4  14   1       18.53       49.07     12.55 o 
  -3  14   1       54.38       84.84     10.12 o 
  -2  14   1       12.93       10.93      5.33 o 
  -1  14   1        6.23        1.48      3.80 o 
   0  14   1       35.63       39.74      7.55 o 
   1  14   1       13.90        5.61      3.46 o 
   2  14   1        4.71        0.25      3.14 o 
   3  14   1        0.19        3.58      4.20 o 
   4  14   1       10.86        6.14      4.34 o 
   5  14   1        9.90        9.91      4.58 o 
   6  14   1       26.35       40.42      7.02 o 
   7  14   1        3.08        6.75      4.47 o 
   8  14   1       54.81       81.68     19.11 o 
   9  14   1       14.65       22.68     10.53 o 
  10  14   1        1.05       -3.73      5.50 o 
  11  14   1       42.76       58.03     10.30 o 
  12  14   1       22.99       31.18      8.93 o 
  13  14   1        0.25        5.01      6.08 o 
  14  14   1        6.10       16.93     11.65 o 
  15  14   1       15.19       22.62      8.90 o 
  16  14   1        4.04       22.39     10.59 o 
  17  14   1        3.88        3.37      8.17 o 
  18  14   1        4.47       15.28     13.60 o 
 -17  15   1        0.02        5.69      9.13 o 
 -16  15   1        6.47        5.48      8.44 o 
 -15  15   1        0.04       -5.75      7.77 o 
 -14  15   1        1.37       -3.05      6.95 o 
 -13  15   1       24.90       16.26      8.70 o 
 -12  15   1        9.69       12.75      9.79 o 
 -11  15   1       45.77       47.51     13.36 o 
 -10  15   1       14.34       23.19      9.33 o 
  -9  15   1       76.76       91.42     15.46 o 
  -8  15   1      100.60       95.74     16.01 o 
  -7  15   1      313.45      316.19     21.95 o 
  -6  15   1       69.05       81.80     15.66 o 
  -5  15   1       94.37       89.96     13.32 o 
  -4  15   1      284.41      267.14     19.54 o 
  -3  15   1        0.03       -3.95      5.16 o 
  -2  15   1       54.76       39.72      7.80 o 
  -1  15   1        1.90       13.99      7.29 o 
   0  15   1       88.34      100.96     11.63 o 
   1  15   1       91.24       75.16     10.31 o 
   2  15   1        2.24        0.73      4.28 o 
   3  15   1       85.51       80.86      8.74 o 
   4  15   1       14.29       15.35      5.38 o 
   5  15   1        5.09        6.74      5.86 o 
   6  15   1       16.17       20.23      7.47 o 
   7  15   1        1.13        5.52      5.79 o 
   8  15   1       61.57       79.01     11.78 o 
   9  15   1      191.49      232.42     21.91 o 
  10  15   1      105.65      106.67     15.22 o 
  11  15   1        0.60       -2.02      5.29 o 
  12  15   1        0.00        6.55      6.58 o 
  13  15   1       21.90       30.17      9.73 o 
  14  15   1       17.43       11.70     11.55 o 
  15  15   1        2.78        3.43      6.87 o 
  16  15   1       28.48       58.00     13.24 o 
  17  15   1       16.17       31.29     28.72 o 
 -15  16   1        3.11        5.47      8.40 o 
 -14  16   1       42.51       56.39     16.38 o 
 -13  16   1       20.42       12.16      8.58 o 
 -12  16   1       49.58       38.89     13.83 o 
 -11  16   1      132.48      178.12     21.78 o 
 -10  16   1        4.77       10.42     10.36 o 
  -9  16   1        0.99        4.55      7.25 o 
  -8  16   1       41.15       44.65     11.42 o 
  -7  16   1        8.07        9.79      8.16 o 
  -6  16   1      132.94      140.76     19.53 o 
  -5  16   1       62.58       49.85      9.22 o 
  -4  16   1       38.34       54.52      9.73 o 
  -3  16   1       16.02       17.75      7.17 o 
  -2  16   1       11.61        2.89      4.85 o 
  -1  16   1        9.39       25.83      7.14 o 
   0  16   1        0.00       16.14      9.82 o 
   1  16   1       17.37       20.70      7.97 o 
   2  16   1      137.67      130.40     16.95 o 
   3  16   1        0.76        6.26      6.74 o 
   4  16   1       27.18       32.04      9.27 o 
   5  16   1       10.92       10.69      6.87 o 
   6  16   1        5.36        0.27      4.91 o 
   7  16   1       11.68       16.44      8.70 o 
   8  16   1       11.29       17.31      8.00 o 
   9  16   1        3.16        1.78      4.91 o 
  10  16   1        0.64       -2.36      5.96 o 
  11  16   1       11.60       26.09     10.05 o 
  12  16   1       89.93       81.77     18.33 o 
  13  16   1       14.67       23.80     10.18 o 
  14  16   1        1.66        5.75      7.55 o 
  15  16   1        0.44        7.59      8.93 o 
 -13  17   1        1.38       19.61      9.84 o 
 -12  17   1        0.83       -4.55      8.35 o 
 -11  17   1       12.66       10.98      8.89 o 
 -10  17   1       12.09       14.48      8.90 o 
  -9  17   1        0.06       -6.77      9.66 o 
  -8  17   1        5.29        7.69      8.34 o 
  -7  17   1       22.89       43.74     12.35 o 
  -6  17   1        8.81        5.38      7.20 o 
  -5  17   1       30.03       25.80     10.24 o 
  -4  17   1       13.25       20.55      9.26 o 
  -3  17   1       24.32       26.21     13.96 o 
  -2  17   1      108.78      123.46     15.77 o 
  -1  17   1       22.55        7.51      6.77 o 
   0  17   1       33.22       46.91     10.65 o 
   1  17   1       46.76       48.38     10.72 o 
   2  17   1        1.15       22.05     13.10 o 
   3  17   1        1.87        5.63      7.87 o 
   4  17   1       21.59       13.78      8.30 o 
   5  17   1        4.17       -3.50      6.13 o 
   6  17   1       24.64       29.67      8.86 o 
   7  17   1        1.83        8.47      6.54 o 
   8  17   1        0.89        5.61     10.54 o 
   9  17   1       16.09       44.95     12.50 o 
  10  17   1        0.84       11.39     11.89 o 
  11  17   1       32.09       40.45     12.07 o 
  12  17   1       19.80       41.30     14.38 o 
  13  17   1        0.11        8.94      9.24 o 
 -10  18   1        5.50        5.13      8.68 o 
  -9  18   1        5.17       14.87     11.55 o 
  -8  18   1        2.75       19.02     22.23 o 
  -7  18   1        4.43       16.11     10.65 o 
  -6  18   1       25.05       36.84     13.10 o 
  -5  18   1       21.53       28.79     11.63 o 
  -4  18   1       32.73       63.19     16.80 o 
  -3  18   1       65.35       78.58     18.55 o 
  -2  18   1       39.00       38.52     12.90 o 
  -1  18   1        2.30       -5.68      8.48 o 
   0  18   1        0.06        0.24     12.27 o 
   1  18   1       13.77       10.29      7.72 o 
   2  18   1        6.83       18.82      8.58 o 
   3  18   1        0.00        2.53      6.36 o 
   4  18   1        5.25        1.95      7.03 o 
   5  18   1        4.47       17.97     10.71 o 
   6  18   1        7.93       17.82     11.87 o 
   7  18   1        0.22        3.72      7.78 o 
   8  18   1        7.93        2.86      7.53 o 
   9  18   1        7.83       22.46     12.28 o 
  10  18   1        1.46       11.50      9.22 o 
  -6  19   1       14.69       19.46     12.82 o 
  -5  19   1        2.36        1.73      7.20 o 
  -4  19   1        0.02        8.80     10.56 o 
  -3  19   1        6.36        3.38      8.79 o 
  -2  19   1        0.21       -9.25      9.55 o 
  -1  19   1        2.63       -2.12      7.47 o 
   0  19   1       12.49       17.08     11.05 o 
   1  19   1        3.66       -2.33      8.57 o 
   2  19   1        0.00        1.50      9.99 o 
   3  19   1        2.22       17.78     37.32 o 
   4  19   1       23.50        8.70     12.28 o 
   5  19   1       11.07       13.77     11.91 o 
   6  19   1       19.21       12.17     16.75 o 
 -27   0   2       22.95       27.57     22.58 o 
 -26   0   2        0.16       -0.96     13.31 o 
 -25   0   2        1.11       -9.58     11.62 o 
 -24   0   2       67.33       53.79     17.42 o 
 -23   0   2        0.04       -4.24      9.69 o 
 -22   0   2        3.74        7.36      7.61 o 
 -21   0   2       98.38       97.96     17.01 o 
 -20   0   2        8.49       23.28      9.56 o 
 -19   0   2        0.10        5.11      6.31 o 
 -18   0   2       43.01       85.37     14.25 o 
 -17   0   2       85.88      116.29     31.29 o 
 -16   0   2       56.41       74.01     18.83 o 
 -15   0   2        3.75       -5.44      5.44 o 
 -14   0   2     1119.18     1115.36     55.09 o 
 -13   0   2      124.96      137.12     12.74 o 
 -12   0   2     1342.57     1444.70     58.32 o 
 -11   0   2     3618.94     3865.03    143.15 o 
 -10   0   2       68.36       58.73      7.14 o 
  -9   0   2      210.76      243.01     16.48 o 
  -8   0   2       18.81       23.29      4.43 o 
  -7   0   2     1102.88     1004.09     30.58 o 
  -6   0   2     2704.21     2415.84     65.52 o 
  -5   0   2      895.81      883.06     23.50 o 
  -4   0   2    17214.57    15885.13    404.63 o 
  -3   0   2    34184.02    27618.52    796.18 o 
  -2   0   2    33637.24    25770.30   1281.06 o 
  -1   0   2     9407.53     7631.89    482.32 o 
   0   0   2      371.26       55.14      9.71 o 
   1   0   2      750.29      680.43     18.46 o 
   2   0   2     4292.46     3714.37    124.72 o 
   3   0   2      216.66      197.27      7.17 o 
   4   0   2     1170.43     1010.18     32.52 o 
   5   0   2    13712.58    13293.40    529.96 o 
   6   0   2    10015.54     9717.69    395.33 o 
   7   0   2        1.64        3.63      3.72 o 
   8   0   2      786.68      729.10     41.57 o 
   9   0   2      437.91      449.26     28.62 o 
  10   0   2     5166.08     5540.52    275.64 o 
  11   0   2     1526.68     1458.11     80.76 o 
  12   0   2        0.01       -3.38     12.64 o 
  13   0   2        0.07       -4.74      8.26 o 
  14   0   2     2190.11     2053.09    126.96 o 
  15   0   2      478.80      478.04     42.71 o 
  16   0   2     2101.43     2016.65    136.46 o 
  17   0   2       36.54       35.65     15.83 o 
  18   0   2      196.48      260.36     36.03 o 
  19   0   2      919.80     1036.82     94.90 o 
  20   0   2      224.65      284.32     44.11 o 
  21   0   2      104.02      109.50     28.97 o 
  22   0   2        7.26       27.77     28.26 o 
  23   0   2        0.21       21.85     22.45 o 
  24   0   2      162.17      169.57     29.57 o 
  25   0   2       78.15       66.09     23.50 o 
  26   0   2        1.96       36.70     28.74 o 
 -27   1   2        0.12        5.85     10.34 o 
 -26   1   2        0.90        8.91     11.80 o 
 -25   1   2        0.57        2.77      6.93 o 
 -24   1   2        0.01       -2.17      6.66 o 
 -23   1   2        1.44       14.21      6.83 o 
 -22   1   2        5.36       13.77      5.96 o 
 -21   1   2       59.54       74.42     10.62 o 
 -20   1   2        2.40        4.55      4.74 o 
 -19   1   2      221.24      192.46     17.53 o 
 -18   1   2        7.05       10.25      5.72 o 
 -17   1   2        0.94        3.81      4.58 o 
 -16   1   2        2.65        5.38      4.40 o 
 -15   1   2       58.23       61.72      7.27 o 
 -14   1   2      174.76      182.39     10.47 o 
 -13   1   2        2.94        1.58      3.30 o 
 -12   1   2      327.40      356.51     14.65 o 
 -11   1   2        6.09        2.15      2.46 o 
 -10   1   2     1833.45     2104.83     56.63 o 
  -9   1   2     1377.56     1428.29     41.44 o 
  -8   1   2      243.60      236.24      7.54 o 
  -7   1   2     1050.72      994.53     21.82 o 
  -6   1   2        7.22        1.26      3.27 o 
  -5   1   2      803.37      834.00     25.31 o 
  -4   1   2     4531.41     4113.96    143.66 o 
  -3   1   2     1787.88     1695.82     45.11 o 
  -2   1   2    11833.33    11415.83    408.14 o 
  -1   1   2     1154.55     1147.76     24.66 o 
   0   1   2    41041.94    32950.02    727.69 o 
   1   1   2      413.19      367.14     16.06 o 
   2   1   2    10177.56     9314.74    265.63 o 
   3   1   2    21449.36    20126.99    405.16 o 
   4   1   2     2037.04     1998.52     49.02 o 
   5   1   2     4459.22     4365.11     89.71 o 
   6   1   2       39.77       27.84      1.88 o 
   7   1   2      710.54      749.29     16.26 o 
   8   1   2      128.95      132.52      5.31 o 
   9   1   2      736.59      715.88     13.49 o 
  10   1   2     1416.12     1308.35     48.12 o 
  11   1   2       11.64        5.82      1.69 o 
  12   1   2      445.97      390.17     23.49 o 
  13   1   2      456.19      493.66     26.80 o 
  14   1   2       74.78       83.75     11.93 o 
  15   1   2      496.25      522.51     31.85 o 
  16   1   2      106.07      122.78     16.10 o 
  17   1   2        9.96       29.32      9.78 o 
  18   1   2        0.46       13.63      8.14 o 
  19   1   2        4.51        8.88      7.72 o 
  20   1   2       12.13       -1.00      6.99 o 
  21   1   2        8.44       20.52      9.40 o 
  22   1   2        0.03       -3.40      7.15 o 
  23   1   2       13.62       23.63     13.61 o 
  24   1   2       48.30       21.59     11.43 o 
  25   1   2        0.26       12.94     10.47 o 
  26   1   2       15.19       26.00     13.67 o 
 -27   2   2        0.01        1.29      8.16 o 
 -26   2   2        5.58        4.13      7.77 o 
 -25   2   2        0.14       -6.02      8.31 o 
 -24   2   2        1.41        7.39      7.39 o 
 -23   2   2        0.60        2.05      6.08 o 
 -22   2   2        3.00       16.86      9.21 o 
 -21   2   2       13.33        6.48      5.83 o 
 -20   2   2       67.14       92.17     10.83 o 
 -19   2   2       62.77       68.48      9.16 o 
 -18   2   2       17.25       25.97      9.76 o 
 -17   2   2       97.55       88.71      9.78 o 
 -16   2   2      245.31      246.16     18.02 o 
 -15   2   2       89.76       85.06      8.40 o 
 -14   2   2      381.37      406.83     17.86 o 
 -13   2   2      128.22      147.75      9.01 o 
 -12   2   2       53.94       73.49      6.01 o 
 -11   2   2       10.58       19.28      3.62 o 
 -10   2   2     1137.93     1318.53     35.23 o 
  -9   2   2      670.54      703.59     26.65 o 
  -8   2   2      252.25      304.46     13.01 o 
  -7   2   2      714.75      733.53     18.22 o 
  -6   2   2      980.72      939.23     18.36 o 
  -5   2   2     1939.64     1944.18     41.42 o 
  -4   2   2     2133.58     2061.01     52.36 o 
  -3   2   2       57.07       59.16      4.57 o 
  -2   2   2      393.65      378.25     10.52 o 
  -1   2   2      518.83      437.91      9.12 o 
   0   2   2      177.01      145.78      8.68 o 
   1   2   2     7005.54     6507.06    146.05 o 
   2   2   2     7182.41     6907.69    199.57 o 
   3   2   2     4615.26     4514.23     81.06 o 
   4   2   2     3700.49     3545.76     70.33 o 
   5   2   2      203.14      214.71      5.08 o 
   6   2   2       34.64       41.23      2.36 o 
   7   2   2      393.93      395.30      7.45 o 
   8   2   2       12.84       17.17      2.33 o 
   9   2   2      704.72      674.01     16.09 o 
  10   2   2      944.10      914.38     19.11 o 
  11   2   2      307.51      304.32      8.02 o 
  12   2   2       78.71       67.46      4.83 o 
  13   2   2        3.72        6.80      2.87 o 
  14   2   2       55.63       32.68      8.03 o 
  15   2   2      368.81      427.00     30.01 o 
  16   2   2       54.04       56.56     11.43 o 
  17   2   2       16.84       10.12      7.26 o 
  18   2   2        3.12       15.81     17.58 o 
  19   2   2       14.44        9.18      7.75 o 
  20   2   2       83.45      100.13     16.08 o 
  21   2   2       23.08       13.20      8.06 o 
  22   2   2        1.54        6.76      7.70 o 
  23   2   2       78.12       92.29     19.39 o 
  24   2   2       11.15       23.12     11.07 o 
  25   2   2        0.63       22.34     12.76 o 
  26   2   2       10.04       15.41     12.28 o 
 -27   3   2        2.48        5.48      9.42 o 
 -26   3   2        4.21        0.79      7.96 o 
 -25   3   2        0.07       17.95      9.82 o 
 -24   3   2        1.15       16.52      8.66 o 
 -23   3   2       16.23       29.88     10.35 o 
 -22   3   2       51.23       43.26      8.99 o 
 -21   3   2        7.58       -1.74      4.32 o 
 -20   3   2        0.27       -5.41      5.41 o 
 -19   3   2       39.19       49.45      8.26 o 
 -18   3   2       18.83       10.96      5.18 o 
 -17   3   2        8.52        9.09      5.12 o 
 -16   3   2       26.58       28.11      7.76 o 
 -15   3   2        3.70       -3.95      3.95 o 
 -14   3   2       96.44      104.62      8.73 o 
 -13   3   2      166.98      191.53     10.76 o 
 -12   3   2       16.69       22.52      3.91 o 
 -11   3   2        1.54        2.86      3.10 o 
 -10   3   2      244.74      258.56     11.36 o 
  -9   3   2     1481.62     1673.72     46.94 o 
  -8   3   2      762.89      754.09     18.31 o 
  -7   3   2      117.22      135.90      5.26 o 
  -6   3   2      163.62      185.09      6.56 o 
  -5   3   2      353.31      311.52      5.51 o 
  -4   3   2    12768.79    12064.30    193.48 o 
  -3   3   2       35.85       35.55      1.87 o 
  -2   3   2        6.09       10.12      1.59 o 
  -1   3   2     8256.44     7810.33    104.95 o 
   0   3   2      642.61      657.87     12.06 o 
   1   3   2      178.48      171.81      5.53 o 
   2   3   2      735.07      673.96     25.16 o 
   3   3   2     4523.49     4622.75    102.08 o 
   4   3   2      100.83      121.84      5.14 o 
   5   3   2       74.53       84.24      3.64 o 
   6   3   2      264.16      258.55      6.35 o 
   7   3   2        0.16        0.34      1.26 o 
   8   3   2      685.40      832.39     21.72 o 
   9   3   2      461.58      423.38     10.93 o 
  10   3   2       51.72       55.01      3.15 o 
  11   3   2      665.23      649.26     17.08 o 
  12   3   2       74.50       71.43      7.90 o 
  13   3   2      314.78      307.53     12.85 o 
  14   3   2      195.82      170.23     10.76 o 
  15   3   2        6.69        2.91      5.64 o 
  16   3   2      314.60      318.98     26.80 o 
  17   3   2       54.29       54.56     11.69 o 
  18   3   2      455.66      438.31     33.02 o 
  19   3   2        0.02       -7.59      7.59 o 
  20   3   2       28.17       22.07      9.23 o 
  21   3   2      126.14      143.60     19.65 o 
  22   3   2        1.78       35.20     11.86 o 
  23   3   2       61.24       98.23     18.95 o 
  24   3   2        3.35       31.80     13.37 o 
  25   3   2        0.49       -6.23     10.90 o 
  26   3   2       37.90       20.35     11.04 o 
 -26   4   2        4.42        6.05     10.14 o 
 -25   4   2        0.22       -5.50      8.73 o 
 -24   4   2       12.77       33.71     19.34 o 
 -23   4   2        0.24       -5.42      5.42 o 
 -22   4   2        5.69        9.07      5.85 o 
 -21   4   2       76.15       76.17     10.50 o 
 -20   4   2        1.94        3.73      6.08 o 
 -19   4   2       78.18       96.89     14.81 o 
 -18   4   2       28.39       26.78      6.63 o 
 -17   4   2        4.20       -0.36      4.74 o 
 -16   4   2      275.21      278.24     17.60 o 
 -15   4   2       35.58       31.55      6.14 o 
 -14   4   2       75.20       91.24      8.59 o 
 -13   4   2       22.53       31.20      9.55 o 
 -12   4   2       23.76       35.28      5.59 o 
 -11   4   2      218.33      227.37     12.31 o 
 -10   4   2       90.65      102.47      7.58 o 
  -9   4   2       94.11      105.88      5.97 o 
  -8   4   2     3688.70     3967.11    152.98 o 
  -7   4   2     2760.01     2952.23     98.25 o 
  -6   4   2     2090.35     2078.65     59.34 o 
  -5   4   2        3.84        5.02      1.81 o 
  -4   4   2     1910.62     1758.35     35.86 o 
  -3   4   2     3841.51     3708.84     78.95 o 
  -2   4   2      185.35      159.70      5.88 o 
  -1   4   2      184.30      125.46      3.83 o 
   0   4   2     1287.67     1362.81     26.74 o 
   1   4   2       24.58       34.92      2.78 o 
   2   4   2      644.55      616.27     15.19 o 
   3   4   2       25.22       36.93      3.15 o 
   4   4   2       13.57       19.80      2.87 o 
   5   4   2     1364.39     1317.72     32.63 o 
   6   4   2      571.62      625.90     18.45 o 
   7   4   2      167.24      173.28      6.16 o 
   8   4   2        0.79        2.78      2.38 o 
   9   4   2       29.68       34.75      3.25 o 
  10   4   2      977.23     1130.71     28.29 o 
  11   4   2      936.11      953.01     32.10 o 
  12   4   2      205.05      211.29     11.21 o 
  13   4   2        3.39       -2.19      2.81 o 
  14   4   2      181.79      177.77     10.16 o 
  15   4   2        4.46       11.78      4.73 o 
  16   4   2       45.35       42.84     10.84 o 
  17   4   2       13.23       23.85     10.33 o 
  18   4   2        0.02        9.99      8.08 o 
  19   4   2      102.81      120.59     16.57 o 
  20   4   2       64.44       55.63     12.44 o 
  21   4   2        8.08       15.57      7.97 o 
  22   4   2        2.42       -2.91      7.31 o 
  23   4   2       34.11       44.43     15.71 o 
  24   4   2        5.19        6.31     10.12 o 
  25   4   2       29.54       29.84     17.52 o 
  26   4   2        2.82       -8.17     10.13 o 
 -26   5   2        4.78        0.78     10.51 o 
 -25   5   2        1.49       11.34      9.43 o 
 -24   5   2        2.05        5.83      8.08 o 
 -23   5   2       13.19        7.25      5.28 o 
 -22   5   2       32.45       27.79      8.57 o 
 -21   5   2       83.90       89.06     11.09 o 
 -20   5   2       22.10        8.29      6.11 o 
 -19   5   2       53.04       55.39      8.41 o 
 -18   5   2       83.46       70.54      8.72 o 
 -17   5   2        0.46       10.50      5.27 o 
 -16   5   2        0.00       -4.68      4.68 o 
 -15   5   2       49.04       63.91     10.52 o 
 -14   5   2       73.05       71.25      8.34 o 
 -13   5   2        0.02        1.17      6.18 o 
 -12   5   2      302.46      351.21     14.48 o 
 -11   5   2      183.72      186.29      9.32 o 
 -10   5   2       29.88       30.85      3.56 o 
  -9   5   2      216.66      201.24      7.54 o 
  -8   5   2      241.75      232.52      7.71 o 
  -7   5   2     5930.20     6052.23    129.94 o 
  -6   5   2      251.37      179.32      9.54 o 
  -5   5   2      643.75      618.89     10.53 o 
  -4   5   2      502.50      489.28     20.97 o 
  -3   5   2      106.59       88.87      4.42 o 
  -2   5   2        0.06       -0.62      2.72 o 
  -1   5   2        6.40        0.57      3.27 o 
   0   5   2       47.51       58.23      3.89 o 
   1   5   2     1311.21     1345.03     30.91 o 
   2   5   2      152.72      147.44      5.24 o 
   3   5   2      614.01      567.43     14.08 o 
   4   5   2     1185.01     1203.00     27.80 o 
   5   5   2      695.90      730.05     18.33 o 
   6   5   2      204.74      193.29      8.43 o 
   7   5   2      197.40      201.03     11.59 o 
   8   5   2       27.33       42.40      4.37 o 
   9   5   2       37.25       53.45      6.29 o 
  10   5   2       40.23       34.74      3.59 o 
  11   5   2       80.58       92.30      5.31 o 
  12   5   2      139.68      151.52      7.35 o 
  13   5   2      255.48      268.69     10.66 o 
  14   5   2       73.50       74.37      5.69 o 
  15   5   2        9.19        1.52      2.93 o 
  16   5   2      321.46      290.37     16.12 o 
  17   5   2      280.78      319.70     27.10 o 
  18   5   2      426.87      441.88     34.56 o 
  19   5   2       12.62       30.49      9.69 o 
  20   5   2        7.53       12.25      7.84 o 
  21   5   2        2.00        8.14     11.64 o 
  22   5   2       11.55       15.51     10.58 o 
  23   5   2       26.12       14.68     10.47 o 
  24   5   2       18.48       15.96     11.38 o 
  25   5   2        8.33       10.57     10.41 o 
 -26   6   2        3.87        3.34     10.42 o 
 -25   6   2        1.18       -0.34     10.91 o 
 -24   6   2       33.72       51.34     13.53 o 
 -23   6   2        1.30        6.67      8.01 o 
 -22   6   2        7.95       11.52      6.43 o 
 -21   6   2        2.81       -0.57      4.40 o 
 -20   6   2       41.97       52.90      9.38 o 
 -19   6   2       28.01       33.20      7.16 o 
 -18   6   2       59.33       65.43      8.65 o 
 -17   6   2      224.88      249.91     15.25 o 
 -16   6   2       78.90       80.81     10.41 o 
 -15   6   2       53.12       57.34      9.16 o 
 -14   6   2        0.43        4.89      4.18 o 
 -13   6   2        0.50        5.35      5.30 o 
 -12   6   2     1022.96     1055.33     34.77 o 
 -11   6   2      104.02       96.53      6.21 o 
 -10   6   2        3.99        2.81      2.18 o 
  -9   6   2       65.06       65.85      4.54 o 
  -8   6   2      289.66      210.84      7.42 o 
  -7   6   2      115.14      146.14      5.33 o 
  -6   6   2     1030.07      989.46     25.21 o 
  -5   6   2       33.74       25.24      2.25 o 
  -4   6   2      404.33      402.43     13.74 o 
  -3   6   2      297.69      261.69     10.71 o 
  -2   6   2      418.06      469.60     24.24 o 
  -1   6   2      142.99      147.43      6.77 o 
   0   6   2      826.95      837.36     23.97 o 
   1   6   2     2457.96     2646.13     64.37 o 
   2   6   2     1965.50     2046.16     46.97 o 
   3   6   2       47.21       36.59      3.49 o 
   4   6   2       33.12       29.07      3.88 o 
   5   6   2      170.10      167.80      7.93 o 
   6   6   2      673.60      719.34     21.03 o 
   7   6   2       41.28       50.46      4.23 o 
   8   6   2      101.35       93.17      5.55 o 
   9   6   2       20.19       21.80      4.06 o 
  10   6   2       17.84       13.59      3.72 o 
  11   6   2       40.95       57.36      6.85 o 
  12   6   2      787.66      786.11     26.64 o 
  13   6   2       92.63       91.58      6.55 o 
  14   6   2       53.33       56.89      5.50 o 
  15   6   2       12.07       10.66      5.44 o 
  16   6   2       47.92       48.51      5.33 o 
  17   6   2      215.06      224.05     21.45 o 
  18   6   2       34.70       34.00      9.15 o 
  19   6   2        1.51       -2.60      6.27 o 
  20   6   2       13.77       20.22      9.54 o 
  21   6   2        4.92       19.36     12.55 o 
  22   6   2       40.15       37.81     11.18 o 
  23   6   2       40.97       31.94     12.06 o 
  24   6   2        8.20       15.38     10.76 o 
  25   6   2        2.06        6.29     10.27 o 
 -25   7   2        2.91       21.05     36.18 o 
 -24   7   2        2.30       28.90     39.43 o 
 -23   7   2        9.51      -10.13     13.89 o 
 -22   7   2        2.77       -1.11      5.08 o 
 -21   7   2       28.13       21.48      7.55 o 
 -20   7   2       11.38       14.77      6.03 o 
 -19   7   2        2.23       14.81      5.68 o 
 -18   7   2       18.09       10.83      5.93 o 
 -17   7   2       78.69       67.39     10.21 o 
 -16   7   2       13.15        4.67      5.75 o 
 -15   7   2        3.75       18.96      5.36 o 
 -14   7   2       11.13       16.61      7.29 o 
 -13   7   2       79.70       79.12      6.92 o 
 -12   7   2       12.49       11.86      4.46 o 
 -11   7   2      498.72      468.91     17.09 o 
 -10   7   2      290.41      278.59     10.35 o 
  -9   7   2       44.89       45.44      8.95 o 
  -8   7   2      119.04      124.60      5.14 o 
  -7   7   2       21.04       28.70      4.89 o 
  -6   7   2      590.54      591.50     21.73 o 
  -5   7   2      236.77      276.76     11.30 o 
  -4   7   2     1142.95     1111.12     33.02 o 
  -3   7   2      245.02      225.71     12.29 o 
  -2   7   2     4283.54     4622.87    219.10 o 
  -1   7   2     4489.03     4627.68    102.18 o 
   0   7   2     1136.77     1241.36     34.40 o 
   1   7   2      253.58      282.11     10.84 o 
   2   7   2      848.32      879.33     23.51 o 
   3   7   2     3328.70     3505.78     88.20 o 
   4   7   2      464.97      483.17     15.61 o 
   5   7   2      166.70      208.08      9.48 o 
   6   7   2        0.00        8.54      5.05 o 
   7   7   2      437.40      429.27     15.68 o 
   8   7   2      224.86      266.03     11.95 o 
   9   7   2       17.48       11.30      3.63 o 
  10   7   2        2.56        7.83      3.83 o 
  11   7   2       11.70       11.61      4.23 o 
  12   7   2      140.80      128.74     10.39 o 
  13   7   2       16.64       26.14      5.65 o 
  14   7   2      105.82       86.88      8.57 o 
  15   7   2       64.51       61.93      6.25 o 
  16   7   2      436.14      403.23     18.36 o 
  17   7   2       63.93       60.49      7.38 o 
  18   7   2       24.77       33.80     11.69 o 
  19   7   2       52.72       73.69     11.95 o 
  20   7   2       19.88       32.26     13.31 o 
  21   7   2        6.64       11.06     12.50 o 
  22   7   2       40.22       54.56     14.32 o 
  23   7   2       26.54       27.99     11.38 o 
  24   7   2       31.06       37.63     12.57 o 
  25   7   2       11.75       13.59     10.91 o 
 -25   8   2       29.35        5.13     18.05 o 
 -24   8   2        6.46        2.86      9.66 o 
 -23   8   2        1.18        5.91     10.89 o 
 -22   8   2        1.55       -1.30      5.42 o 
 -21   8   2        3.43       -3.57      7.21 o 
 -20   8   2        4.80        4.49      7.14 o 
 -19   8   2       14.46       20.60      9.61 o 
 -18   8   2        0.11        5.55      4.09 o 
 -17   8   2       59.11       56.49      7.69 o 
 -16   8   2      112.81       95.03      9.04 o 
 -15   8   2        0.12        3.02      3.83 o 
 -14   8   2       22.55       29.63      4.82 o 
 -13   8   2      202.84      188.18     10.26 o 
 -12   8   2      124.82      101.96      9.79 o 
 -11   8   2        2.28        6.97      3.61 o 
 -10   8   2       99.37      117.82     10.05 o 
  -9   8   2       65.08       65.85     10.43 o 
  -8   8   2      157.69      116.07      5.23 o 
  -7   8   2      619.87      584.61     13.88 o 
  -6   8   2       46.99       44.84      7.27 o 
  -5   8   2       21.74        4.33      4.52 o 
  -4   8   2      151.08      137.37      8.65 o 
  -3   8   2      233.92      204.30      8.08 o 
  -2   8   2      940.44      896.52     40.45 o 
  -1   8   2      729.81      741.82     24.55 o 
   0   8   2       88.71       95.44      7.20 o 
   1   8   2      551.05      491.19     17.51 o 
   2   8   2      301.57      298.31     10.87 o 
   3   8   2        7.80        6.40      2.85 o 
   4   8   2        7.88       13.32      6.95 o 
   5   8   2      442.13      479.68     17.23 o 
   6   8   2      348.58      358.38     14.59 o 
   7   8   2        3.01       15.32      5.73 o 
   8   8   2      209.23      216.76     11.48 o 
   9   8   2       62.64       80.35      6.99 o 
  10   8   2       88.44      105.67      8.50 o 
  11   8   2      111.19      104.56      7.91 o 
  12   8   2       17.58       17.86      5.66 o 
  13   8   2      464.63      419.49     29.99 o 
  14   8   2        3.18       -0.26      3.48 o 
  15   8   2      110.56      112.53      8.24 o 
  16   8   2        0.44       -1.96      3.30 o 
  17   8   2        3.85       10.00      9.14 o 
  18   8   2       91.00       77.37     14.27 o 
  19   8   2        4.64       -4.16      6.10 o 
  20   8   2       12.84       37.87     13.68 o 
  21   8   2        0.67       16.28      8.70 o 
  22   8   2       70.42       68.35     15.07 o 
  23   8   2        0.24       -2.79      7.92 o 
  24   8   2       11.23       13.57     10.46 o 
 -24   9   2        0.16      -16.75     16.75 o 
 -23   9   2        2.20       15.75     42.64 o 
 -22   9   2       90.37      104.01     17.48 o 
 -21   9   2        4.00        5.72      9.74 o 
 -20   9   2       19.87        8.07      8.22 o 
 -19   9   2       10.51       21.65     12.68 o 
 -18   9   2        9.91       13.70     11.55 o 
 -17   9   2       16.26       53.08     13.45 o 
 -16   9   2       20.75       22.88      9.58 o 
 -15   9   2      530.28      469.00     26.30 o 
 -14   9   2       51.67       60.08     12.58 o 
 -13   9   2      405.01      414.87     25.36 o 
 -12   9   2      158.25      161.67     15.22 o 
 -11   9   2      230.05      214.07     15.99 o 
 -10   9   2     1591.71     1440.91     59.04 o 
  -9   9   2      317.18      280.59     17.87 o 
  -8   9   2      111.71      110.35      9.13 o 
  -7   9   2       58.36       67.72      7.17 o 
  -6   9   2        0.85        9.32      4.66 o 
  -5   9   2      246.20      258.74     12.65 o 
  -4   9   2     1162.78     1156.73     40.63 o 
  -3   9   2       92.83       90.16      8.28 o 
  -2   9   2      157.65      133.05      7.93 o 
  -1   9   2      387.24      401.29     13.42 o 
   0   9   2       14.89       23.50      4.25 o 
   1   9   2       82.28      105.32      6.82 o 
   2   9   2       36.32       44.25      4.68 o 
   3   9   2      206.16      214.26     10.10 o 
   4   9   2      704.11      764.19     26.67 o 
   5   9   2       51.01       50.78      5.79 o 
   6   9   2      323.74      371.87     16.50 o 
   7   9   2        6.00        9.04      3.77 o 
   8   9   2        0.46       -4.18      4.18 o 
   9   9   2        4.54        6.05      4.34 o 
  10   9   2      406.69      435.02     21.20 o 
  11   9   2      440.29      428.56     20.96 o 
  12   9   2      113.81      111.48      9.68 o 
  13   9   2      492.34      451.64     22.36 o 
  14   9   2      494.16      473.54     21.98 o 
  15   9   2      135.37      106.68      8.54 o 
  16   9   2       43.12       45.77      7.64 o 
  17   9   2        4.50       -3.21      4.20 o 
  18   9   2        6.16        0.53      5.61 o 
  19   9   2        3.16       14.23      8.32 o 
  20   9   2        1.07        0.26      5.80 o 
  21   9   2        0.05       27.77     16.12 o 
  22   9   2        3.01        3.05      7.88 o 
  23   9   2        1.17        1.76      9.06 o 
 -23  10   2        0.00       17.94     21.15 o 
 -22  10   2        4.47        9.93     13.88 o 
 -21  10   2        7.18        5.13     11.68 o 
 -20  10   2        1.20        3.59      7.18 o 
 -19  10   2        1.95        1.80      6.66 o 
 -18  10   2       34.60       35.84     13.48 o 
 -17  10   2       35.48       43.56     11.96 o 
 -16  10   2      195.38      223.50     21.52 o 
 -15  10   2        4.68       13.62      7.40 o 
 -14  10   2       25.99       23.13      8.71 o 
 -13  10   2      111.64       87.54     10.64 o 
 -12  10   2        1.67        8.96      9.01 o 
 -11  10   2      189.61      171.05     15.46 o 
 -10  10   2      345.14      361.92     20.94 o 
  -9  10   2      117.24      155.37     16.82 o 
  -8  10   2      103.22       96.20      9.93 o 
  -7  10   2       17.98       20.97      5.33 o 
  -6  10   2        0.67        8.96      4.78 o 
  -5  10   2        1.36        1.97      5.44 o 
  -4  10   2      831.74      783.33     44.11 o 
  -3  10   2      673.66      580.03     25.82 o 
  -2  10   2       81.69       96.24      8.14 o 
  -1  10   2      393.27      359.33     14.80 o 
   0  10   2       31.54       26.86      4.32 o 
   1  10   2      647.82      701.34     24.72 o 
   2  10   2      148.12      136.96      8.71 o 
   3  10   2      197.58      178.93     10.52 o 
   4  10   2       78.61       56.30      6.23 o 
   5  10   2       56.05       60.06      8.97 o 
   6  10   2       14.32       22.57      5.28 o 
   7  10   2      256.06      266.76     15.33 o 
   8  10   2        9.57       11.79      4.24 o 
   9  10   2        1.18       19.11      5.24 o 
  10  10   2        2.51        3.34      4.12 o 
  11  10   2        4.29        9.44      5.00 o 
  12  10   2      190.55      189.19     13.36 o 
  13  10   2        3.96        0.86      3.27 o 
  14  10   2       67.14       60.26      7.77 o 
  15  10   2        8.11        2.38      4.46 o 
  16  10   2        0.85       29.37     11.52 o 
  17  10   2      111.67       84.72     10.93 o 
  18  10   2        4.01       14.90      7.24 o 
  19  10   2       21.08       25.55      9.67 o 
  20  10   2       18.56       31.93     13.84 o 
  21  10   2        9.16       26.41     11.55 o 
  22  10   2        1.84        9.71     10.57 o 
 -22  11   2        4.48       30.60     23.79 o 
 -21  11   2        1.81        4.04     10.19 o 
 -20  11   2        1.30       -1.61     11.07 o 
 -19  11   2        3.54       18.32      9.74 o 
 -18  11   2        3.07       15.64      9.44 o 
 -17  11   2       25.53       19.55      9.32 o 
 -16  11   2       11.76        8.14      8.07 o 
 -15  11   2       21.75       13.24      8.26 o 
 -14  11   2        3.29       14.66      7.64 o 
 -13  11   2       12.25       20.80      9.24 o 
 -12  11   2       12.64       18.55      8.37 o 
 -11  11   2      116.06      120.95     16.41 o 
 -10  11   2      720.42      730.47     37.03 o 
  -9  11   2       35.50       35.89      7.83 o 
  -8  11   2      119.22      103.43     14.31 o 
  -7  11   2      238.34      205.46     14.30 o 
  -6  11   2      421.54      430.12     22.75 o 
  -5  11   2      182.46      150.01     11.29 o 
  -4  11   2        0.20        2.10      3.87 o 
  -3  11   2        0.30       -3.03      3.94 o 
  -2  11   2        4.34       27.17     15.28 o 
  -1  11   2      116.88      111.93     10.82 o 
   0  11   2       22.46       40.07      7.55 o 
   1  11   2      293.72      292.38     14.18 o 
   2  11   2        1.07       15.27     10.81 o 
   3  11   2      285.46      255.52     13.77 o 
   4  11   2      239.46      262.89     14.80 o 
   5  11   2      432.38      429.54     20.82 o 
   6  11   2       11.07       14.21      5.10 o 
   7  11   2      503.81      487.67     25.91 o 
   8  11   2      261.94      278.68     16.17 o 
   9  11   2       10.54        7.24      4.44 o 
  10  11   2       35.84       38.43      6.90 o 
  11  11   2      385.27      401.42     22.38 o 
  12  11   2       16.52       24.09      7.22 o 
  13  11   2       50.48       39.80      7.06 o 
  14  11   2       68.38       63.43      8.33 o 
  15  11   2       63.71       76.34      8.99 o 
  16  11   2        1.77        5.44      4.06 o 
  17  11   2        1.97       -2.82      4.61 o 
  18  11   2        0.74       -0.39      5.17 o 
  19  11   2       11.77       24.17      9.44 o 
  20  11   2        7.41       10.22     10.69 o 
  21  11   2        5.46       -0.72     11.09 o 
  22  11   2       13.34        2.50     11.37 o 
 -21  12   2        0.97        9.96     13.85 o 
 -20  12   2        0.03       10.04      9.29 o 
 -19  12   2        8.46       -7.51      9.65 o 
 -18  12   2      101.43      112.54     21.32 o 
 -17  12   2        2.89        9.63      8.63 o 
 -16  12   2       84.10       91.73     17.14 o 
 -15  12   2        5.92       13.28     11.80 o 
 -14  12   2        2.98       18.87     10.78 o 
 -13  12   2       14.11       19.65     11.71 o 
 -12  12   2       41.51       52.00     11.56 o 
 -11  12   2       24.70       16.84     12.30 o 
 -10  12   2       10.15        9.45      8.20 o 
  -9  12   2       25.17       30.54     10.57 o 
  -8  12   2       95.63       98.97     13.68 o 
  -7  12   2        1.14       24.30      7.07 o 
  -6  12   2      819.48      777.97     35.67 o 
  -5  12   2        4.68       14.43      6.31 o 
  -4  12   2     1142.14     1148.30     78.23 o 
  -3  12   2        2.96       23.52      6.45 o 
  -2  12   2      248.13      218.94     20.02 o 
  -1  12   2        0.00       12.73      7.01 o 
   0  12   2        4.32       17.62      7.71 o 
   1  12   2      145.34      149.97     10.64 o 
   2  12   2        2.39        7.61      4.35 o 
   3  12   2       47.10       51.97      6.91 o 
   4  12   2      182.52      191.78     12.85 o 
   5  12   2      309.38      358.06     18.96 o 
   6  12   2      108.51      104.14     10.30 o 
   7  12   2       94.41       79.15      9.00 o 
   8  12   2       16.84       22.51      5.59 o 
   9  12   2      709.64      777.61     36.14 o 
  10  12   2      198.55      199.42     14.30 o 
  11  12   2        1.87       10.87      5.07 o 
  12  12   2       61.16       74.74      9.20 o 
  13  12   2        0.20       -4.19      5.05 o 
  14  12   2       27.24       25.29      6.27 o 
  15  12   2       23.99       18.74      6.08 o 
  16  12   2       56.25       67.75      8.73 o 
  17  12   2        0.86        3.54      8.62 o 
  18  12   2        6.79       -2.23      8.12 o 
  19  12   2        2.48        2.79      8.89 o 
  20  12   2        2.18       -1.04     10.19 o 
  21  12   2        7.10       10.81     15.77 o 
 -20  13   2       14.12       29.45     18.79 o 
 -19  13   2        2.69       -9.26      9.26 o 
 -18  13   2       11.03        3.53      8.17 o 
 -17  13   2       21.48       25.53     14.53 o 
 -16  13   2        3.64       -1.17      6.04 o 
 -15  13   2        0.19       -5.08      6.63 o 
 -14  13   2       18.16       19.49     16.10 o 
 -13  13   2       36.53       49.73     23.56 o 
 -12  13   2       27.62       34.94     11.96 o 
 -11  13   2        0.20        2.68      7.90 o 
 -10  13   2        0.52       -3.63     10.08 o 
  -9  13   2       53.60       44.42     11.99 o 
  -8  13   2      159.12      136.36     16.88 o 
  -7  13   2        4.60        8.50      5.55 o 
  -6  13   2       43.38       35.17      6.75 o 
  -5  13   2        3.38       -0.16      5.34 o 
  -4  13   2        8.91       22.52      6.22 o 
  -3  13   2        8.19       18.75     10.86 o 
  -2  13   2      243.12      246.97     23.33 o 
  -1  13   2       88.12       79.43     13.55 o 
   0  13   2       80.78       74.63      9.32 o 
   1  13   2        3.24        6.61      5.18 o 
   2  13   2      200.12      195.51     13.39 o 
   3  13   2       11.25       15.32      4.93 o 
   4  13   2      198.72      203.13     13.96 o 
   5  13   2       60.33       60.35      8.44 o 
   6  13   2       59.42       64.03      8.44 o 
   7  13   2        0.90        6.98      4.50 o 
   8  13   2       13.44       13.27      7.86 o 
   9  13   2        7.20       19.78      8.40 o 
  10  13   2      105.30      116.97     11.57 o 
  11  13   2       81.06      102.63     12.05 o 
  12  13   2        1.36        1.79      5.11 o 
  13  13   2       21.03       26.01      6.57 o 
  14  13   2       91.54       92.99     10.89 o 
  15  13   2        1.79        7.93      6.00 o 
  16  13   2        2.75        1.34      4.57 o 
  17  13   2        0.70       21.31     12.47 o 
  18  13   2       19.63       42.08     19.41 o 
  19  13   2        0.06      -15.07     18.01 o 
 -19  14   2        0.39       -9.56      9.56 o 
 -18  14   2       11.43       -4.64      7.92 o 
 -17  14   2        5.13        5.79      7.58 o 
 -16  14   2       22.81       43.17     20.28 o 
 -15  14   2       13.56       18.95     10.16 o 
 -14  14   2       13.98       14.84     10.37 o 
 -13  14   2       16.70       26.76     11.62 o 
 -12  14   2        0.12       12.33     10.97 o 
 -11  14   2       12.88       22.93     13.14 o 
 -10  14   2        0.29       13.18     11.86 o 
  -9  14   2       10.70       18.54      9.77 o 
  -8  14   2       91.80       77.26     13.62 o 
  -7  14   2       18.82       34.58     12.65 o 
  -6  14   2      266.74      270.98     25.91 o 
  -5  14   2       44.24       44.68      7.70 o 
  -4  14   2        1.33        1.94      4.10 o 
  -3  14   2      289.69      288.03     19.27 o 
  -2  14   2        2.63        9.07      6.14 o 
  -1  14   2        1.06       18.13      9.07 o 
   0  14   2        1.46        8.45      5.04 o 
   1  14   2       30.47       23.77      7.10 o 
   2  14   2        5.74       10.70      5.26 o 
   3  14   2      194.93      157.88     11.55 o 
   4  14   2      204.43      174.21     12.88 o 
   5  14   2      217.30      226.09     16.40 o 
   6  14   2      187.80      201.64     14.46 o 
   7  14   2        0.69       -0.42      3.89 o 
   8  14   2      155.69      122.95     11.73 o 
   9  14   2      120.06      119.17     14.36 o 
  10  14   2       98.91      106.70     14.30 o 
  11  14   2        1.52        9.60      6.77 o 
  12  14   2        4.32       19.82      9.53 o 
  13  14   2       26.59       39.16     10.47 o 
  14  14   2        4.93       12.56      6.69 o 
  15  14   2       20.86       30.99      8.75 o 
  16  14   2       24.27       21.16      9.09 o 
  17  14   2        1.09        6.53     12.65 o 
  18  14   2       25.49       55.67     20.74 o 
 -17  15   2        0.52       -8.91      8.98 o 
 -16  15   2        3.27       -0.20      6.98 o 
 -15  15   2        5.84       14.92     10.61 o 
 -14  15   2        9.33       19.24     10.75 o 
 -13  15   2        0.00        3.47      7.92 o 
 -12  15   2       32.04       62.68     13.45 o 
 -11  15   2        0.61       11.14      8.47 o 
 -10  15   2       63.91       75.59     14.16 o 
  -9  15   2       78.43       98.60     17.10 o 
  -8  15   2       10.64       26.34     13.04 o 
  -7  15   2        1.27       -7.91      7.91 o 
  -6  15   2       80.96      115.72     15.61 o 
  -5  15   2        1.96        2.01      5.77 o 
  -4  15   2      298.04      285.72     20.37 o 
  -3  15   2        0.49       13.76      7.00 o 
  -2  15   2        3.56        0.11      5.92 o 
  -1  15   2        2.66        7.25      6.74 o 
   0  15   2       10.82       12.96      6.73 o 
   1  15   2       17.91       22.89      7.41 o 
   2  15   2        0.00       11.73      6.41 o 
   3  15   2        0.14        1.17      4.14 o 
   4  15   2       35.28       39.97      8.29 o 
   5  15   2       42.70       50.73      8.76 o 
   6  15   2        1.42        1.86      3.90 o 
   7  15   2        5.27        7.52      4.97 o 
   8  15   2        0.14        5.72      5.97 o 
   9  15   2       73.95       72.48     11.01 o 
  10  15   2       29.65       41.85      9.85 o 
  11  15   2      158.20      153.53     16.44 o 
  12  15   2        3.63       15.70      7.88 o 
  13  15   2        6.49        1.04      5.66 o 
  14  15   2        4.07        9.01      7.77 o 
  15  15   2       11.01        6.12      9.83 o 
  16  15   2        8.98       32.86     18.82 o 
 -15  16   2        0.79        1.30      6.77 o 
 -14  16   2        1.14       -6.21      7.43 o 
 -13  16   2       34.93       61.91     21.28 o 
 -12  16   2        7.10       -7.32      8.19 o 
 -11  16   2       38.75       62.08     13.87 o 
 -10  16   2       48.96       55.66     14.54 o 
  -9  16   2       36.47       46.27     13.35 o 
  -8  16   2       45.07       59.58     14.05 o 
  -7  16   2        0.13        8.67      7.65 o 
  -6  16   2       17.49       32.47     13.94 o 
  -5  16   2        0.39        0.53      5.96 o 
  -4  16   2       29.70       30.04      9.07 o 
  -3  16   2       33.67       49.68     11.05 o 
  -2  16   2       38.42       41.04     10.14 o 
  -1  16   2        9.17       24.31      7.83 o 
   0  16   2       45.08       44.22      8.54 o 
   1  16   2        0.61        3.44      4.89 o 
   2  16   2        6.29        4.61      4.71 o 
   3  16   2        7.68        4.81      5.03 o 
   4  16   2        0.43       -0.57      4.25 o 
   5  16   2        5.77       -0.48      5.80 o 
   6  16   2        9.57       -1.09      6.48 o 
   7  16   2       70.59       59.26     11.57 o 
   8  16   2        8.69       12.27      8.49 o 
   9  16   2        6.98        1.17      5.22 o 
  10  16   2        0.01        2.34      7.64 o 
  11  16   2        9.40       12.85      8.59 o 
  12  16   2      146.22      106.72     17.68 o 
  13  16   2       28.97       34.54     18.07 o 
  14  16   2        0.06        0.25     15.77 o 
 -13  17   2        8.59       -0.29      9.17 o 
 -12  17   2        5.74        6.31      8.01 o 
 -11  17   2        1.62        4.75      9.19 o 
 -10  17   2        5.00       14.16     20.23 o 
  -9  17   2        0.42       29.17     15.99 o 
  -8  17   2        2.32       -1.45      6.70 o 
  -7  17   2       37.05       41.70     12.14 o 
  -6  17   2        3.53       16.09      9.02 o 
  -5  17   2       31.33        4.93      6.91 o 
  -4  17   2        0.22       20.28      8.92 o 
  -3  17   2       28.86       35.75     18.01 o 
  -2  17   2        7.56       17.91      8.35 o 
  -1  17   2        4.00        4.25      6.58 o 
   0  17   2       59.23       41.86     21.05 o 
   1  17   2        4.45        3.12      6.45 o 
   2  17   2        0.61        9.47      9.42 o 
   3  17   2        0.01       -7.20      7.20 o 
   4  17   2        1.26        4.47      6.03 o 
   5  17   2       21.40       22.21      8.75 o 
   6  17   2        1.14       -0.97      5.25 o 
   7  17   2        0.81       -0.20      7.58 o 
   8  17   2        0.00        3.67      6.65 o 
   9  17   2        3.32       -0.34      6.65 o 
  10  17   2       12.61        1.70      6.72 o 
  11  17   2        8.95        8.55      9.44 o 
  12  17   2        6.32       11.68      9.90 o 
 -10  18   2       83.59       91.57     22.17 o 
  -9  18   2        6.45       -6.07      8.40 o 
  -8  18   2        0.08        6.55     10.96 o 
  -7  18   2       14.29       16.03     10.86 o 
  -6  18   2        0.61        5.34      8.00 o 
  -5  18   2       11.68       27.10     11.10 o 
  -4  18   2        0.40       13.79      9.60 o 
  -3  18   2        5.99        1.54      6.95 o 
  -2  18   2        0.01       22.27     13.15 o 
  -1  18   2        0.93       10.48     10.21 o 
   0  18   2       14.25       22.49     12.33 o 
   1  18   2        2.46        3.13      8.27 o 
   2  18   2        8.30        1.18     10.86 o 
   3  18   2        1.74       -9.09      9.09 o 
   4  18   2        7.69       17.01     11.11 o 
   5  18   2       10.50       11.85     13.08 o 
   6  18   2        0.23        3.53      6.25 o 
   7  18   2        0.05        3.27      8.07 o 
   8  18   2        1.33       -0.98      7.29 o 
   9  18   2        3.63        2.10      7.16 o 
  -5  19   2        2.29        5.93     12.30 o 
  -4  19   2       70.60       68.20     16.31 o 
  -3  19   2       39.99       30.14     12.06 o 
  -2  19   2        5.22        0.15      7.82 o 
  -1  19   2        0.04        0.76      8.13 o 
   0  19   2        9.14       13.29     10.03 o 
   1  19   2        2.48        0.61      7.35 o 
   2  19   2        0.44        6.99     12.07 o 
   3  19   2        4.37       11.40     18.56 o 
   4  19   2        8.75       12.16     20.71 o 
 -27   1   3        0.53        9.58     13.44 o 
 -26   1   3        0.20        5.30      9.40 o 
 -25   1   3        0.15        4.17      6.74 o 
 -24   1   3        2.11        4.87      5.77 o 
 -23   1   3        2.47        4.81      5.62 o 
 -22   1   3        3.65       10.32      6.45 o 
 -21   1   3       12.85       19.85      7.03 o 
 -20   1   3       79.95       94.69     12.63 o 
 -19   1   3       55.01       55.00      8.70 o 
 -18   1   3        6.64       11.77      7.00 o 
 -17   1   3      471.56      482.44     26.31 o 
 -16   1   3       73.12       77.73      8.94 o 
 -15   1   3      501.94      510.31     24.10 o 
 -14   1   3      373.27      410.50     18.42 o 
 -13   1   3      144.40      171.11     10.40 o 
 -12   1   3      145.02      174.13      9.96 o 
 -11   1   3       41.89       67.36      5.16 o 
 -10   1   3        9.87       13.41      3.32 o 
  -9   1   3      118.67      146.06      7.63 o 
  -8   1   3      207.01      175.86      6.43 o 
  -7   1   3      234.65      200.08      6.48 o 
  -6   1   3      426.69      445.43     11.39 o 
  -5   1   3      265.38      250.47      9.84 o 
  -4   1   3     5552.57     5383.77    118.33 o 
  -3   1   3     1922.48     1714.76    103.22 o 
  -2   1   3      471.85      478.23     15.43 o 
  -1   1   3     3038.60     2991.72     84.56 o 
   0   1   3       22.93       40.46      5.82 o 
   1   1   3     3240.23     3248.82    114.43 o 
   2   1   3      375.49      360.30     16.48 o 
   3   1   3      274.63      263.00      6.93 o 
   4   1   3     2418.79     2343.13     43.61 o 
   5   1   3      142.12      131.52      6.03 o 
   6   1   3     3732.89     3902.57    107.54 o 
   7   1   3      339.03      425.37     19.86 o 
   8   1   3      252.40      255.47     15.53 o 
   9   1   3      113.45      125.26      9.58 o 
  10   1   3        3.05        3.94      3.61 o 
  11   1   3       99.03      113.86     10.86 o 
  12   1   3      144.32      145.80     14.04 o 
  13   1   3       95.76       97.33     11.87 o 
  14   1   3        0.01       -2.11      5.59 o 
  15   1   3      179.22      201.21     20.68 o 
  16   1   3      111.65      100.48     14.41 o 
  17   1   3      340.79      361.70     31.59 o 
  18   1   3      392.93      416.93     35.11 o 
  19   1   3        9.08       12.38      8.68 o 
  20   1   3      116.27      108.79     18.63 o 
  21   1   3       12.56        9.68      8.63 o 
  22   1   3        3.15        0.04      8.07 o 
  23   1   3        5.21       36.43     12.92 o 
  24   1   3       26.17       22.90     12.06 o 
  25   1   3        0.13        9.77     17.82 o 
  26   1   3        7.01       38.43     15.57 o 
 -27   2   3        3.87       -0.20     11.40 o 
 -26   2   3        3.50       10.63     10.20 o 
 -25   2   3        3.68       -7.03      9.54 o 
 -24   2   3        6.74       -1.65      5.37 o 
 -23   2   3       21.97       15.63      6.74 o 
 -22   2   3        2.40       -4.01      5.33 o 
 -21   2   3        8.56        8.73      5.74 o 
 -20   2   3      177.05      179.99     14.76 o 
 -19   2   3      144.41      150.71     13.49 o 
 -18   2   3       77.20       68.54      8.98 o 
 -17   2   3      213.18      242.15     17.33 o 
 -16   2   3      987.77      979.60     40.28 o 
 -15   2   3      174.17      165.31     11.80 o 
 -14   2   3        3.91        6.59      3.59 o 
 -13   2   3      199.78      212.65     11.38 o 
 -12   2   3     1068.28     1229.63     36.95 o 
 -11   2   3      908.91      991.10     29.39 o 
 -10   2   3      557.78      560.85     17.49 o 
  -9   2   3      511.33      507.34     16.73 o 
  -8   2   3     3228.77     3475.88     87.01 o 
  -7   2   3      566.63      754.27     40.42 o 
  -6   2   3      107.13      100.95      4.22 o 
  -5   2   3     2671.81     2742.58    122.74 o 
  -4   2   3     1096.54     1112.58     35.86 o 
  -3   2   3    18702.51    18770.16    662.98 o 
  -2   2   3        1.37        2.53      2.54 o 
  -1   2   3    19351.77    19137.94    448.43 o 
   0   2   3      392.70      374.78     23.26 o 
   1   2   3     1041.57     1008.05     39.07 o 
   2   2   3       13.54       14.51      4.14 o 
   3   2   3     3489.05     3393.80     69.33 o 
   4   2   3     1065.10     1030.84     21.43 o 
   5   2   3      989.97      948.72     20.88 o 
   6   2   3      123.58       99.89      3.48 o 
   7   2   3      765.36      760.66     29.02 o 
   8   2   3      387.51      472.86     11.15 o 
   9   2   3      793.57      790.71     17.87 o 
  10   2   3       27.91       29.25      3.76 o 
  11   2   3        5.95       23.28      9.03 o 
  12   2   3      138.85      143.02     16.83 o 
  13   2   3        5.50        5.36      5.90 o 
  14   2   3      403.90      382.55     26.05 o 
  15   2   3       31.00       28.76      9.73 o 
  16   2   3     1130.99     1172.26     67.12 o 
  17   2   3       84.26       75.17     14.88 o 
  18   2   3       91.08       95.81     15.93 o 
  19   2   3       43.09       38.35     11.90 o 
  20   2   3       13.08       10.29     12.68 o 
  21   2   3       13.92        6.72      7.46 o 
  22   2   3       54.45       43.88     16.03 o 
  23   2   3       22.30       19.15      9.76 o 
  24   2   3       39.09       74.43     18.46 o 
  25   2   3       51.67       38.11     16.49 o 
  26   2   3        4.74       12.16      9.97 o 
 -26   3   3        2.53        7.66      9.91 o 
 -25   3   3        0.27        2.52      8.44 o 
 -24   3   3        5.87       -4.55      5.85 o 
 -23   3   3       13.14       29.19     10.69 o 
 -22   3   3       10.79       10.74      8.28 o 
 -21   3   3       44.81       47.93      8.44 o 
 -20   3   3       15.63       26.85      7.34 o 
 -19   3   3      132.98      142.40     13.46 o 
 -18   3   3       85.98       77.93      9.95 o 
 -17   3   3      139.01      115.35     11.26 o 
 -16   3   3        7.62       16.13      7.02 o 
 -15   3   3      235.88      216.20     14.22 o 
 -14   3   3       58.47       65.07      7.55 o 
 -13   3   3      222.01      239.02     12.07 o 
 -12   3   3        1.34       -5.67      6.07 o 
 -11   3   3      383.76      463.90     18.30 o 
 -10   3   3       29.74       32.53      4.35 o 
  -9   3   3      710.41      761.20     30.54 o 
  -8   3   3       81.06       85.00      4.33 o 
  -7   3   3       27.98       30.96      2.38 o 
  -6   3   3      114.18       97.42      5.87 o 
  -5   3   3      461.05      463.87     25.27 o 
  -4   3   3      103.44       88.99      4.68 o 
  -3   3   3     1848.98     1912.54     67.14 o 
  -2   3   3     2618.87     2569.56     37.29 o 
  -1   3   3      693.53      620.68     21.56 o 
   0   3   3       66.54       77.62      5.89 o 
   1   3   3     2425.79     2172.20     49.89 o 
   2   3   3       42.64       42.83      3.09 o 
   3   3   3     1031.84     1030.15     27.87 o 
   4   3   3     2330.70     2419.97     52.36 o 
   5   3   3        1.80        0.32      1.56 o 
   6   3   3     4483.89     4574.05     96.86 o 
   7   3   3     2413.37     2425.50     49.81 o 
   8   3   3      379.84      388.35      9.46 o 
   9   3   3      449.02      493.98     11.31 o 
  10   3   3      441.26      446.56     16.21 o 
  11   3   3      134.68      101.74      7.50 o 
  12   3   3        0.01       -2.70      3.25 o 
  13   3   3       24.19       37.56      9.02 o 
  14   3   3      158.20      150.90     16.28 o 
  15   3   3     1696.82     1666.33     85.32 o 
  16   3   3       60.13       61.52     11.75 o 
  17   3   3        0.02        1.58      8.05 o 
  18   3   3      480.64      498.68     42.94 o 
  19   3   3        0.69       13.42      8.89 o 
  20   3   3       36.25       19.46      9.07 o 
  21   3   3        5.65        5.10      7.67 o 
  22   3   3       30.59       21.64     16.37 o 
  23   3   3       23.54       27.89     13.59 o 
  24   3   3       20.46       41.65     14.88 o 
  25   3   3       12.19       21.49     12.09 o 
 -26   4   3        0.69        8.15     14.80 o 
 -25   4   3       27.80       20.34     11.30 o 
 -24   4   3        3.03        4.72      6.54 o 
 -23   4   3       12.15       10.54      6.97 o 
 -22   4   3       68.62       66.25     11.14 o 
 -21   4   3        0.66        7.67      6.38 o 
 -20   4   3       15.16       12.52      5.58 o 
 -19   4   3      529.53      481.93     26.25 o 
 -18   4   3       63.28       56.84      7.91 o 
 -17   4   3      273.57      284.98     18.02 o 
 -16   4   3       75.86       82.55     10.14 o 
 -15   4   3       96.51      121.44     10.05 o 
 -14   4   3       75.89       55.60      7.36 o 
 -13   4   3      222.20      221.47     16.68 o 
 -12   4   3       56.48       55.45      5.15 o 
 -11   4   3      249.67      233.40      9.83 o 
 -10   4   3     1108.48     1165.37     32.42 o 
  -9   4   3       18.78       31.80      4.24 o 
  -8   4   3      642.75      671.87     21.51 o 
  -7   4   3      450.42      387.61     18.73 o 
  -6   4   3      370.98      366.15     22.01 o 
  -5   4   3      122.29      116.23      8.82 o 
  -4   4   3      610.92      557.16     17.33 o 
  -3   4   3       24.46       18.96      3.21 o 
  -2   4   3      595.13      552.92     11.09 o 
  -1   4   3     1052.18     1009.18     18.98 o 
   0   4   3       25.96       33.41      3.15 o 
   1   4   3      113.05      120.08      4.87 o 
   2   4   3      222.06      247.33      8.52 o 
   3   4   3      618.43      582.27     14.98 o 
   4   4   3       15.04       20.87      3.73 o 
   5   4   3     1501.70     1553.01     42.23 o 
   6   4   3     1287.33     1398.24     33.90 o 
   7   4   3       11.21        9.65      2.41 o 
   8   4   3     1440.56     1429.30     33.69 o 
   9   4   3        3.74        3.07      1.54 o 
  10   4   3       54.89       60.15      4.59 o 
  11   4   3      220.90      203.75      8.44 o 
  12   4   3        9.78        5.65      2.07 o 
  13   4   3      159.87      158.28     11.28 o 
  14   4   3       95.97       90.94     13.41 o 
  15   4   3       64.01       74.14     13.46 o 
  16   4   3       34.50       35.51     12.88 o 
  17   4   3       63.77       80.32     13.03 o 
  18   4   3      237.60      198.25     21.07 o 
  19   4   3       71.00       53.54     11.76 o 
  20   4   3        5.04        2.34      9.42 o 
  21   4   3       20.59       13.43      8.07 o 
  22   4   3      104.96      113.73     17.19 o 
  23   4   3        1.56        2.66      6.84 o 
  24   4   3        2.55        3.91     10.75 o 
  25   4   3       12.81       20.42     14.20 o 
 -26   5   3        0.00       34.73     34.70 o 
 -25   5   3        0.00        2.24     11.14 o 
 -24   5   3        0.95       10.30      8.23 o 
 -23   5   3        6.12        2.17      5.52 o 
 -22   5   3        4.98        0.25      4.92 o 
 -21   5   3        1.39        0.16      3.90 o 
 -20   5   3        1.52        4.66      4.67 o 
 -19   5   3       16.49       13.08      5.97 o 
 -18   5   3      106.51       88.94      9.34 o 
 -17   5   3        2.64       13.43      6.63 o 
 -16   5   3        0.53       -1.48      4.44 o 
 -15   5   3       25.27       36.50      7.23 o 
 -14   5   3       54.25       69.34      8.29 o 
 -13   5   3      758.99      779.08     39.25 o 
 -12   5   3      680.70      716.67     26.25 o 
 -11   5   3       51.30       57.49      7.01 o 
 -10   5   3        8.24       10.04      4.14 o 
  -9   5   3       28.49       23.02      4.50 o 
  -8   5   3     1352.78     1227.05     36.42 o 
  -7   5   3     2366.57     2574.35    110.44 o 
  -6   5   3       43.35       48.84      7.96 o 
  -5   5   3       27.99       33.13      4.36 o 
  -4   5   3       59.18       73.38      8.15 o 
  -3   5   3      292.25      263.92     10.58 o 
  -2   5   3     2055.63     1926.30     55.65 o 
  -1   5   3      975.83      916.50     17.35 o 
   0   5   3      134.29      108.77      4.19 o 
   1   5   3     1106.31     1054.65     22.96 o 
   2   5   3        8.98       17.03      4.87 o 
   3   5   3      255.54      262.51      9.37 o 
   4   5   3      675.06      726.42     19.60 o 
   5   5   3      200.88      184.86     13.91 o 
   6   5   3      272.60      277.18     11.85 o 
   7   5   3      346.52      351.99     12.07 o 
   8   5   3      319.58      318.02     10.35 o 
   9   5   3       21.44       22.09      3.47 o 
  10   5   3       19.92       24.89      3.44 o 
  11   5   3       83.38       82.22      7.40 o 
  12   5   3        4.06        8.47      3.18 o 
  13   5   3      440.69      493.07     20.00 o 
  14   5   3       53.04       49.99      4.82 o 
  15   5   3       41.15       64.20     11.67 o 
  16   5   3      265.63      261.78     23.74 o 
  17   5   3      387.78      364.70     28.65 o 
  18   5   3      134.79      142.95     16.96 o 
  19   5   3       23.10       33.57     10.70 o 
  20   5   3        8.68       30.20     10.38 o 
  21   5   3        2.31        5.08      7.98 o 
  22   5   3        0.01        1.52      7.87 o 
  23   5   3        4.52        0.66      6.81 o 
  24   5   3        4.10       -5.14      8.49 o 
  25   5   3        0.45       -0.78      7.99 o 
 -25   6   3        0.29       14.71     15.17 o 
 -24   6   3       10.30        4.51     15.79 o 
 -23   6   3        0.37        5.92      7.77 o 
 -22   6   3       20.74       22.91      9.60 o 
 -21   6   3       26.23       19.73      8.68 o 
 -20   6   3       51.42       49.64      9.14 o 
 -19   6   3        0.00       14.42      7.95 o 
 -18   6   3       67.72       73.63     10.72 o 
 -17   6   3       84.59      103.49     13.17 o 
 -16   6   3        4.67       19.30      4.60 o 
 -15   6   3        1.60        4.84      3.79 o 
 -14   6   3       16.88       13.17      4.42 o 
 -13   6   3      217.55      260.36     13.24 o 
 -12   6   3       23.75       12.64      5.35 o 
 -11   6   3      102.53      119.57      6.95 o 
 -10   6   3       23.72       23.78      4.44 o 
  -9   6   3      278.78      222.55      9.73 o 
  -8   6   3      179.48      180.58      8.45 o 
  -7   6   3      210.96      286.16     16.41 o 
  -6   6   3     1884.56     2046.73     77.64 o 
  -5   6   3       19.62       28.44      6.59 o 
  -4   6   3        3.92        3.81      1.45 o 
  -3   6   3        0.80        1.25      2.13 o 
  -2   6   3      316.78      301.95      9.43 o 
  -1   6   3      541.18      565.70     15.11 o 
   0   6   3       23.02       26.59      2.76 o 
   1   6   3      575.98      537.28     14.65 o 
   2   6   3      118.31      109.00      5.77 o 
   3   6   3      613.97      584.17     17.05 o 
   4   6   3      126.27      144.68      9.58 o 
   5   6   3     1197.95     1335.30     43.61 o 
   6   6   3      114.66      162.29      9.69 o 
   7   6   3      259.69      301.90     13.54 o 
   8   6   3       83.44      112.65      7.62 o 
   9   6   3      126.50      151.13      7.31 o 
  10   6   3       54.32       56.47      5.95 o 
  11   6   3       26.47       31.95      3.67 o 
  12   6   3      152.03      139.94      7.10 o 
  13   6   3        2.50        3.84      2.69 o 
  14   6   3       51.81       46.58      4.53 o 
  15   6   3      167.08      185.62     18.61 o 
  16   6   3       28.96       29.28      9.94 o 
  17   6   3       22.30       35.87      9.77 o 
  18   6   3       62.36       99.61     14.37 o 
  19   6   3        7.53       -0.39      6.19 o 
  20   6   3        7.13       -7.68      7.68 o 
  21   6   3       11.57       14.94      9.67 o 
  22   6   3       38.74       59.46     22.39 o 
  23   6   3        6.70        7.17      8.99 o 
  24   6   3       19.50       21.45     12.01 o 
 -25   7   3        0.39        7.48     14.03 o 
 -24   7   3        7.93        2.45     11.12 o 
 -23   7   3        4.78       -3.22      6.87 o 
 -22   7   3       15.78        9.95      7.97 o 
 -21   7   3        8.70       10.02      8.19 o 
 -20   7   3       14.79        4.34      7.12 o 
 -19   7   3        2.77       23.30     10.08 o 
 -18   7   3        3.81        5.81      5.36 o 
 -17   7   3       72.07       82.32     10.12 o 
 -16   7   3        4.88       13.04     14.86 o 
 -15   7   3        2.50        6.04      6.83 o 
 -14   7   3       30.04       34.98      5.36 o 
 -13   7   3       88.99       88.16      7.03 o 
 -12   7   3      392.24      352.12     20.96 o 
 -11   7   3       75.07       71.01      6.82 o 
 -10   7   3       18.10       22.61      3.00 o 
  -9   7   3        2.68        1.41      3.17 o 
  -8   7   3      357.99      391.71     27.61 o 
  -7   7   3      135.57      169.70     15.15 o 
  -6   7   3      203.44      203.09      9.43 o 
  -5   7   3      139.43      131.60      4.72 o 
  -4   7   3       40.28       48.64      8.15 o 
  -3   7   3       69.89       72.09      8.05 o 
  -2   7   3      496.27      469.24     14.88 o 
  -1   7   3       20.01       22.56      4.07 o 
   0   7   3       46.50       46.51      3.09 o 
   1   7   3      624.38      612.53     16.60 o 
   2   7   3       18.27       19.27      4.19 o 
   3   7   3       30.40       34.34      3.72 o 
   4   7   3      283.18      267.84     10.73 o 
   5   7   3      341.53      378.13     13.74 o 
   6   7   3       83.48       79.22      6.09 o 
   7   7   3        0.00        1.41      3.26 o 
   8   7   3        8.92       28.47      7.25 o 
   9   7   3      311.70      308.73     15.03 o 
  10   7   3      181.65      192.93     11.48 o 
  11   7   3       82.89       91.45      6.73 o 
  12   7   3      112.45       98.78      7.07 o 
  13   7   3       58.87       58.01      5.33 o 
  14   7   3        0.09       -0.08      2.68 o 
  15   7   3       74.78       65.55      7.58 o 
  16   7   3       90.17       87.59     14.96 o 
  17   7   3       40.15       47.77     10.46 o 
  18   7   3        0.14       -8.77      8.77 o 
  19   7   3      105.37      127.46     17.25 o 
  20   7   3        0.00        6.64      8.03 o 
  21   7   3        2.57        5.58      7.61 o 
  22   7   3       30.22       56.59     13.26 o 
  23   7   3        0.11       -6.34      7.98 o 
  24   7   3        3.79       10.98     11.14 o 
 -24   8   3        0.02       -2.88     10.98 o 
 -23   8   3       14.81       -1.39      6.84 o 
 -22   8   3        1.96        0.95      5.67 o 
 -21   8   3        8.01       13.83     17.13 o 
 -20   8   3        2.02        7.07      8.42 o 
 -19   8   3        8.02       10.06      8.09 o 
 -18   8   3        0.00       13.22      8.84 o 
 -17   8   3      149.68      137.37     19.02 o 
 -16   8   3       45.65       46.00     11.63 o 
 -15   8   3       48.08       69.39     14.09 o 
 -14   8   3      176.79      198.66     21.09 o 
 -13   8   3       96.68       75.95     11.88 o 
 -12   8   3      258.40      264.35     24.28 o 
 -11   8   3     1467.07     1408.53     73.13 o 
 -10   8   3      503.69      401.59     28.39 o 
  -9   8   3        2.58        2.05      6.42 o 
  -8   8   3      875.67      826.29     42.70 o 
  -7   8   3       15.67       19.38     10.37 o 
  -6   8   3        7.03        9.12      6.91 o 
  -5   8   3        5.31        4.39      1.95 o 
  -4   8   3      105.73       89.33      5.53 o 
  -3   8   3      207.33      200.98      9.07 o 
  -2   8   3      551.29      539.73     18.18 o 
  -1   8   3      113.00      137.01      4.96 o 
   0   8   3      117.85      135.29      8.36 o 
   1   8   3     1083.20     1145.11     50.30 o 
   2   8   3      196.25      195.34     10.42 o 
   3   8   3      175.85      190.42      9.46 o 
   4   8   3      123.75      139.26      8.00 o 
   5   8   3        5.19        8.89      5.09 o 
   6   8   3      103.08      105.39      7.46 o 
   7   8   3       27.74       18.04      3.96 o 
   8   8   3       46.05       54.06      5.78 o 
   9   8   3        8.39        9.85      3.80 o 
  10   8   3       68.58       72.66      6.60 o 
  11   8   3       10.33       17.85      7.07 o 
  12   8   3       38.20       40.12      6.33 o 
  13   8   3        7.80       27.53      8.82 o 
  14   8   3       81.87       73.52      6.57 o 
  15   8   3      137.26      118.44      9.02 o 
  16   8   3      125.33      117.81     14.54 o 
  17   8   3       32.61       33.12     13.06 o 
  18   8   3      129.43      144.65     18.74 o 
  19   8   3        6.99       -2.10      6.30 o 
  20   8   3        0.89        7.95      8.10 o 
  21   8   3        0.01       -7.25      7.47 o 
  22   8   3        2.23        4.44      8.92 o 
  23   8   3        1.72      -16.98     18.86 o 
 -24   9   3        6.61        5.80     12.77 o 
 -23   9   3       15.53       43.00     31.86 o 
 -22   9   3       44.86       32.45     12.03 o 
 -21   9   3        0.02        2.32      7.45 o 
 -20   9   3        4.36        6.13     10.38 o 
 -19   9   3        3.19       -2.94      7.70 o 
 -18   9   3       39.40       35.53     12.05 o 
 -17   9   3        0.82        1.74      6.62 o 
 -16   9   3        5.84       11.90      8.36 o 
 -15   9   3      231.28      240.13     24.97 o 
 -14   9   3       43.18       64.93     12.34 o 
 -13   9   3        8.37       20.05     14.13 o 
 -12   9   3      313.21      313.26     26.61 o 
 -11   9   3      306.30      333.32     29.54 o 
 -10   9   3      676.39      673.58     47.74 o 
  -9   9   3        0.37       -5.80      6.26 o 
  -8   9   3      263.95      217.40     20.59 o 
  -7   9   3       48.29       58.16     10.78 o 
  -6   9   3      707.95      643.99     21.85 o 
  -5   9   3      433.60      412.02     17.44 o 
  -4   9   3      166.37      167.01      9.00 o 
  -3   9   3       73.21       89.51      6.83 o 
  -2   9   3      683.47      789.80     28.69 o 
  -1   9   3      456.79      447.34     18.61 o 
   0   9   3        3.04       11.52      4.93 o 
   1   9   3        1.02        3.55      4.14 o 
   2   9   3       10.92       30.53      8.41 o 
   3   9   3       63.18       63.68      5.76 o 
   4   9   3      101.41      118.37      8.00 o 
   5   9   3      206.31      221.54     11.91 o 
   6   9   3       60.07       68.86      6.80 o 
   7   9   3      209.18      200.39     12.06 o 
   8   9   3       11.63        7.51      3.86 o 
   9   9   3      242.18      241.93     14.07 o 
  10   9   3       50.44       61.48      7.36 o 
  11   9   3       73.39       70.95      7.29 o 
  12   9   3      300.71      309.57     16.49 o 
  13   9   3      232.91      231.77     15.46 o 
  14   9   3       16.08       21.17      7.05 o 
  15   9   3        7.83       11.51      6.20 o 
  16   9   3        3.98        8.29      7.40 o 
  17   9   3      281.41      285.48     27.81 o 
  18   9   3        3.89       -5.59      7.38 o 
  19   9   3        4.13       12.80      9.13 o 
  20   9   3        0.08        4.30      7.82 o 
  21   9   3        0.05       -2.81      8.22 o 
  22   9   3       15.95       24.15     15.20 o 
  23   9   3        0.75       73.88     54.92 o 
 -23  10   3        0.15       -1.62     12.64 o 
 -22  10   3       24.46       30.06     12.31 o 
 -21  10   3       13.95       34.37     12.37 o 
 -20  10   3       40.42       31.58     11.95 o 
 -19  10   3        0.86        8.02      9.30 o 
 -18  10   3        2.82       10.60      8.95 o 
 -17  10   3        0.04        8.15      8.16 o 
 -16  10   3       32.40       28.53     11.58 o 
 -15  10   3       74.18       86.99     14.91 o 
 -14  10   3        0.22       10.69      8.25 o 
 -13  10   3        3.15       16.95      7.90 o 
 -12  10   3       20.48       23.49      9.92 o 
 -11  10   3       41.84       28.77     10.32 o 
 -10  10   3      561.36      652.63     48.45 o 
  -9  10   3      100.97      101.09     18.41 o 
  -8  10   3       32.73       27.03      8.27 o 
  -7  10   3      148.27      151.21     16.56 o 
  -6  10   3        2.89       -3.02      3.02 o 
  -5  10   3      564.83      515.35     21.45 o 
  -4  10   3      117.45      152.11      9.17 o 
  -3  10   3      417.48      361.73     16.82 o 
  -2  10   3       87.55       88.05      7.47 o 
  -1  10   3      511.90      589.48     25.12 o 
   0  10   3       42.19       56.29      6.72 o 
   1  10   3        3.27        1.00      3.64 o 
   2  10   3       15.49       38.84      9.23 o 
   3  10   3      349.50      371.43     20.11 o 
   4  10   3       15.02       13.56      4.12 o 
   5  10   3       16.89       10.00      5.62 o 
   6  10   3      343.51      317.10     16.94 o 
   7  10   3      130.45      124.16      9.77 o 
   8  10   3      149.20      149.97     10.87 o 
   9  10   3        6.46        1.71      3.68 o 
  10  10   3      121.81      134.30     10.54 o 
  11  10   3        7.90        5.77      4.13 o 
  12  10   3       23.23       38.18      6.52 o 
  13  10   3       86.56      100.34      9.34 o 
  14  10   3       11.62       32.32      9.43 o 
  15  10   3        0.92       -4.82      4.82 o 
  16  10   3       35.48       40.68     10.36 o 
  17  10   3      114.50      133.15     16.76 o 
  18  10   3       33.77       41.32     11.94 o 
  19  10   3       17.57       19.54      9.30 o 
  20  10   3       16.43       39.44     13.03 o 
  21  10   3        7.70       14.32      9.91 o 
  22  10   3       19.29       33.90     15.88 o 
 -22  11   3        5.25       50.49     34.99 o 
 -21  11   3       21.09       29.62     11.27 o 
 -20  11   3       10.67        8.69     11.12 o 
 -19  11   3        1.89        0.81      7.30 o 
 -18  11   3       41.15       61.41     14.85 o 
 -17  11   3        5.97       38.22     12.68 o 
 -16  11   3       23.27       21.58      9.89 o 
 -15  11   3       69.51       92.07     15.28 o 
 -14  11   3        0.72       -9.37      9.37 o 
 -13  11   3        9.13       20.07      8.96 o 
 -12  11   3        1.70       -7.69      7.74 o 
 -11  11   3      132.82      117.55     16.43 o 
 -10  11   3       91.09       81.02     12.96 o 
  -9  11   3      943.86      915.89     55.93 o 
  -8  11   3       56.71       77.68     15.57 o 
  -7  11   3     1031.97      968.99     63.39 o 
  -6  11   3     1542.99     1643.92    107.25 o 
  -5  11   3      107.12       82.56      9.57 o 
  -4  11   3      825.10      809.06     34.22 o 
  -3  11   3       53.96       51.99      6.48 o 
  -2  11   3     1062.70     1065.63     43.48 o 
  -1  11   3      196.85      174.06     14.95 o 
   0  11   3      153.07      162.86     11.56 o 
   1  11   3      101.79       84.68      7.85 o 
   2  11   3      452.87      416.76     18.25 o 
   3  11   3     1332.58     1358.34     49.11 o 
   4  11   3       26.96       40.31      6.31 o 
   5  11   3      364.90      371.92     19.60 o 
   6  11   3       65.15       60.58      9.47 o 
   7  11   3       31.52       32.06      7.22 o 
   8  11   3        0.45       12.70      4.89 o 
   9  11   3      110.67      121.38     10.59 o 
  10  11   3       36.60       36.56      6.78 o 
  11  11   3        2.14       12.51      9.27 o 
  12  11   3       36.10       29.86      6.29 o 
  13  11   3       31.43       45.43      7.48 o 
  14  11   3        0.53       -1.99      4.03 o 
  15  11   3        9.25       14.66      8.43 o 
  16  11   3       14.63       10.55      7.85 o 
  17  11   3        3.95       17.19      9.55 o 
  18  11   3        0.90       -7.85      7.85 o 
  19  11   3       22.23       18.13      9.96 o 
  20  11   3       57.32       74.02     17.88 o 
  21  11   3        1.06       15.71     16.13 o 
 -21  12   3       36.03       30.33     13.17 o 
 -20  12   3       19.07       25.64     12.25 o 
 -19  12   3        5.07       26.24     11.61 o 
 -18  12   3       21.14       -3.72      8.45 o 
 -17  12   3        7.78        4.95      8.46 o 
 -16  12   3      104.15      112.28     19.04 o 
 -15  12   3       23.58       41.08     12.78 o 
 -14  12   3       38.63       45.14     13.27 o 
 -13  12   3       18.66       26.19      9.76 o 
 -12  12   3      395.01      420.35     36.39 o 
 -11  12   3       12.09       20.22      9.31 o 
 -10  12   3      150.88      204.67     24.30 o 
  -9  12   3      510.08      533.35     39.69 o 
  -8  12   3      272.67      227.12     23.48 o 
  -7  12   3       71.86       68.17     14.02 o 
  -6  12   3      485.96      481.46     37.06 o 
  -5  12   3       11.79       14.84      5.13 o 
  -4  12   3        2.32        7.33      7.23 o 
  -3  12   3       64.62       65.64      7.74 o 
  -2  12   3        8.13        8.86      5.20 o 
  -1  12   3        2.71        4.31      4.01 o 
   0  12   3        3.62       15.35      6.53 o 
   1  12   3      605.50      538.85     34.89 o 
   2  12   3      334.05      323.47     16.93 o 
   3  12   3      124.60      132.42     10.17 o 
   4  12   3       97.24      113.88      9.76 o 
   5  12   3        7.76        1.20      3.64 o 
   6  12   3       29.22       34.79      6.49 o 
   7  12   3       67.84       62.55      7.37 o 
   8  12   3        1.89        0.37      5.64 o 
   9  12   3        7.85       24.27      8.79 o 
  10  12   3       42.11       36.70      7.37 o 
  11  12   3       19.89       16.84      5.61 o 
  12  12   3       10.28       18.51      6.18 o 
  13  12   3        0.08       -0.24      3.85 o 
  14  12   3        2.37        0.64      3.72 o 
  15  12   3       21.46       26.32     10.09 o 
  16  12   3       47.98       52.96     12.22 o 
  17  12   3        2.90       -3.06      6.94 o 
  18  12   3        1.30       -9.14     10.84 o 
  19  12   3        1.85        9.01      9.49 o 
  20  12   3       17.86       -3.75      9.75 o 
 -20  13   3        3.30       22.28     11.80 o 
 -19  13   3       62.63      110.00     20.60 o 
 -18  13   3       13.39        8.86     11.37 o 
 -17  13   3       29.61       17.14     10.04 o 
 -16  13   3        1.44       -4.71      8.87 o 
 -15  13   3        7.31        0.03      6.57 o 
 -14  13   3       60.58       74.72     14.98 o 
 -13  13   3        7.76       18.63      8.87 o 
 -12  13   3       73.04       61.59     13.16 o 
 -11  13   3       38.07       53.08     12.32 o 
 -10  13   3       15.26       18.04      9.55 o 
  -9  13   3        3.57        2.47      6.60 o 
  -8  13   3       12.08       16.03     12.94 o 
  -7  13   3      499.68      471.50     35.14 o 
  -6  13   3      368.97      411.98     33.43 o 
  -5  13   3      425.85      392.82     31.39 o 
  -4  13   3       87.22       77.31      8.76 o 
  -3  13   3      139.72      161.18     12.91 o 
  -2  13   3       26.26       32.36      8.05 o 
  -1  13   3       65.94       68.74      8.58 o 
   0  13   3        0.80       -1.60      7.02 o 
   1  13   3        4.18       -0.10      5.97 o 
   2  13   3       12.29       24.82      7.64 o 
   3  13   3        9.90        8.69      5.08 o 
   4  13   3        3.79        2.71      3.77 o 
   5  13   3        0.44        0.10      3.38 o 
   6  13   3       47.77       54.17      8.26 o 
   7  13   3        0.18       11.94      6.01 o 
   8  13   3      302.46      306.17     17.86 o 
   9  13   3        0.31        5.50      5.46 o 
  10  13   3        0.06       -0.73      4.16 o 
  11  13   3        0.39       10.33      5.56 o 
  12  13   3       12.38       25.00      6.71 o 
  13  13   3        7.06        0.15      3.86 o 
  14  13   3       13.14        7.18      5.12 o 
  15  13   3        4.59        0.58      4.80 o 
  16  13   3       18.87        2.87      9.41 o 
  17  13   3       17.65       25.86     13.60 o 
  18  13   3        1.47       16.61     13.88 o 
  19  13   3        1.76       21.16     16.92 o 
 -18  14   3       21.61       16.23     11.13 o 
 -17  14   3        3.44       -0.36      7.41 o 
 -16  14   3        7.96       -2.64      7.39 o 
 -15  14   3       11.28       10.66      9.68 o 
 -14  14   3        4.27        3.89      8.05 o 
 -13  14   3        0.00       -9.13      9.13 o 
 -12  14   3       12.17       15.72      9.95 o 
 -11  14   3        0.46        2.99      6.26 o 
 -10  14   3        3.86       34.62     12.72 o 
  -9  14   3        0.35        1.80      6.77 o 
  -8  14   3      247.43      273.52     26.16 o 
  -7  14   3       51.13       60.76     12.45 o 
  -6  14   3      106.48       95.12     14.43 o 
  -5  14   3       91.52       88.77     14.58 o 
  -4  14   3        0.58        5.85      8.26 o 
  -3  14   3       43.06       47.42     11.08 o 
  -2  14   3        3.09       13.14      5.22 o 
  -1  14   3       72.04       77.05      9.27 o 
   0  14   3       13.82       16.03      7.13 o 
   1  14   3       44.46       58.15      8.98 o 
   2  14   3       19.89       28.49      7.76 o 
   3  14   3        0.84       -0.93      6.74 o 
   4  14   3       67.49       65.84     10.00 o 
   5  14   3        1.35        0.12      5.23 o 
   6  14   3       35.59       36.59      7.06 o 
   7  14   3       52.38       52.56      8.12 o 
   8  14   3       27.90       32.81      7.14 o 
   9  14   3       14.84       10.22      5.44 o 
  10  14   3      219.03      243.69     18.69 o 
  11  14   3        1.42        7.29      5.47 o 
  12  14   3        7.18        1.88      4.34 o 
  13  14   3       11.13        1.88      6.37 o 
  14  14   3       16.95       13.52      6.80 o 
  15  14   3        0.06        1.92      8.93 o 
  16  14   3        1.12       23.33     14.38 o 
  17  14   3        6.25        0.74     13.69 o 
 -17  15   3        1.43        4.79      8.70 o 
 -16  15   3       16.79       10.90      9.57 o 
 -15  15   3        1.11       -2.80      7.52 o 
 -14  15   3       30.67       42.58     16.99 o 
 -13  15   3        3.22       16.50     18.56 o 
 -12  15   3        2.02       10.08      9.67 o 
 -11  15   3        6.15        4.82      7.59 o 
 -10  15   3        0.31        5.31      7.95 o 
  -9  15   3       15.26       33.54     11.13 o 
  -8  15   3       29.73       34.40     10.98 o 
  -7  15   3        6.90        7.29      7.51 o 
  -6  15   3       18.35       33.08     10.46 o 
  -5  15   3        2.42        1.85      6.48 o 
  -4  15   3       27.89       19.71      8.41 o 
  -3  15   3        5.54        1.42      5.79 o 
  -2  15   3       12.42       13.17      7.80 o 
  -1  15   3        4.84        5.40      4.95 o 
   0  15   3        6.15        3.83      6.35 o 
   1  15   3        9.66       16.66      8.34 o 
   2  15   3        0.01       -3.86      5.28 o 
   3  15   3       44.63       44.47      8.47 o 
   4  15   3       14.56        9.56      5.97 o 
   5  15   3        5.66       12.51      8.27 o 
   6  15   3        2.67       21.81      8.49 o 
   7  15   3        2.40       10.04      7.93 o 
   8  15   3        1.34        1.27      4.35 o 
   9  15   3       19.67       15.80      7.63 o 
  10  15   3       12.71        2.99      6.79 o 
  11  15   3      122.25      109.72     15.69 o 
  12  15   3        6.22       15.83      9.93 o 
  13  15   3        3.17       15.60      7.10 o 
  14  15   3        5.17        8.50      8.55 o 
  15  15   3        3.55       -3.90     13.31 o 
  16  15   3        0.08        3.25     16.10 o 
 -15  16   3        6.07       26.86     14.92 o 
 -14  16   3        6.97       30.84     12.49 o 
 -13  16   3        9.38       28.43     17.27 o 
 -12  16   3       63.38       81.64     18.01 o 
 -11  16   3        0.14       -9.47     11.13 o 
 -10  16   3        0.55        6.21      8.76 o 
  -9  16   3        6.55       20.24     10.07 o 
  -8  16   3        4.29       -4.36      7.28 o 
  -7  16   3        8.58        3.72     10.03 o 
  -6  16   3        0.00        4.21      7.04 o 
  -5  16   3        2.09       -7.55      7.55 o 
  -4  16   3        0.00       -5.37      7.36 o 
  -3  16   3        5.15       28.35      9.56 o 
  -2  16   3        0.27        4.52      7.01 o 
  -1  16   3        1.79        5.48      6.76 o 
   0  16   3       42.10       31.26      9.79 o 
   1  16   3       41.89       54.17     11.16 o 
   2  16   3       59.67       45.78      8.68 o 
   3  16   3        0.06       -0.58      4.32 o 
   4  16   3        1.08       -3.83      5.16 o 
   5  16   3        0.32       -2.42      6.55 o 
   6  16   3        9.56       10.70      6.67 o 
   7  16   3       24.42       37.25     11.00 o 
   8  16   3        6.56        2.30      6.46 o 
   9  16   3       78.13       73.07     13.72 o 
  10  16   3        3.68       -2.54      6.56 o 
  11  16   3       63.53       82.29     15.89 o 
  12  16   3       22.38       18.56      9.35 o 
  13  16   3       17.33       15.98     12.74 o 
  14  16   3        3.92        2.18     15.30 o 
 -12  17   3       10.09       31.21     13.56 o 
 -11  17   3       23.22       22.50     12.78 o 
 -10  17   3       20.81       53.54     21.14 o 
  -9  17   3        4.86       17.95     10.49 o 
  -8  17   3       40.76       55.44     14.30 o 
  -7  17   3       16.32       22.19      9.73 o 
  -6  17   3        0.04        1.87      7.18 o 
  -5  17   3       17.33        2.88      6.74 o 
  -4  17   3        9.76       16.84      9.49 o 
  -3  17   3        2.50        1.66      6.42 o 
  -2  17   3        4.45       -2.64      6.23 o 
  -1  17   3       10.65       13.88     10.42 o 
   0  17   3       15.64       18.92      9.26 o 
   1  17   3       60.24       53.42     12.20 o 
   2  17   3       28.06       21.04      9.24 o 
   3  17   3       18.89       19.55     11.52 o 
   4  17   3        9.03       11.62     12.61 o 
   5  17   3        5.86        0.06      5.63 o 
   6  17   3        1.36       13.92      9.66 o 
   7  17   3       22.27       17.37      9.45 o 
   8  17   3       22.36       35.41     15.39 o 
   9  17   3       32.39       43.13     13.14 o 
  10  17   3        2.28       12.43     12.50 o 
  11  17   3        5.79       14.36      9.78 o 
  -9  18   3       22.33       53.22     15.21 o 
  -8  18   3        2.61       -2.78      9.62 o 
  -7  18   3        6.80        4.21      8.23 o 
  -6  18   3        3.71        8.05     10.28 o 
  -5  18   3        7.16       25.19     11.18 o 
  -4  18   3        3.77        2.22      7.14 o 
  -3  18   3        0.03       -0.63      6.88 o 
  -2  18   3       22.91       21.46     12.75 o 
  -1  18   3       22.34       23.14     12.69 o 
   0  18   3        0.42       15.65     11.42 o 
   1  18   3        6.27       14.94     11.02 o 
   2  18   3       10.15       16.68     14.01 o 
   3  18   3       24.10       49.24     16.52 o 
   4  18   3       30.60       63.43     15.32 o 
   5  18   3        2.23       -2.08      7.75 o 
   6  18   3        0.20        1.92      8.66 o 
   7  18   3        0.26       16.20     15.47 o 
   8  18   3       39.82       73.78     22.51 o 
  -3  19   3       32.65       41.66     14.75 o 
  -2  19   3       15.85       34.55     14.86 o 
  -1  19   3       25.99       16.10     11.97 o 
   0  19   3       13.90        8.45     10.80 o 
   1  19   3       22.95       22.42     11.34 o 
   2  19   3        6.78        4.65     13.61 o 
 -26   0   4        4.55        0.04     11.17 o 
 -25   0   4       28.00        5.46     11.26 o 
 -24   0   4        0.66       -1.08      7.52 o 
 -23   0   4        0.04        0.28      6.57 o 
 -22   0   4        4.93       -3.89      7.77 o 
 -21   0   4       23.14        7.85      8.48 o 
 -20   0   4        2.66        5.41      7.47 o 
 -19   0   4        0.82       -2.63      6.24 o 
 -18   0   4       34.50       27.88      9.97 o 
 -17   0   4       23.27       29.63      8.15 o 
 -16   0   4      216.62      169.80     18.09 o 
 -15   0   4       35.45       61.02     10.90 o 
 -14   0   4       80.47       62.48     10.15 o 
 -13   0   4      566.77      560.11     32.05 o 
 -12   0   4      306.03      348.48     21.03 o 
 -11   0   4      809.16      732.68     33.55 o 
 -10   0   4       51.84       56.51      6.87 o 
  -9   0   4      241.44      231.81     12.98 o 
  -8   0   4      796.45      856.73     39.05 o 
  -7   0   4      128.41      145.37      9.06 o 
  -6   0   4       70.43       97.10     14.32 o 
  -5   0   4     7961.63     8903.59    701.52 o 
  -4   0   4      399.33      362.17     16.14 o 
  -3   0   4     1089.77     1141.56     41.06 o 
  -2   0   4      945.53      817.01     38.58 o 
  -1   0   4       34.43       36.66      5.26 o 
   0   0   4     1218.80     1352.68     48.62 o 
   1   0   4     1913.08     2022.12     91.86 o 
   2   0   4       34.32       34.64     19.50 o 
   3   0   4       44.51       76.21      7.19 o 
   4   0   4     3990.47     4390.37    339.64 o 
   5   0   4     7290.66     8990.70    957.72 o 
   6   0   4     2018.45     2404.60     69.77 o 
   7   0   4      410.80      433.91     17.37 o 
   8   0   4       18.38       27.62      9.51 o 
   9   0   4      355.29      420.73     32.53 o 
  10   0   4       67.88       74.88     15.19 o 
  11   0   4      301.98      297.50     27.57 o 
  12   0   4       14.66        5.24     12.60 o 
  13   0   4      662.80      585.91     48.04 o 
  14   0   4     1368.84     1321.13    106.90 o 
  15   0   4      229.16      209.40     34.82 o 
  16   0   4      100.42      107.02     26.03 o 
  17   0   4       24.60        0.73     12.91 o 
  18   0   4       68.47       63.80     18.86 o 
  19   0   4       10.03       40.13     16.85 o 
  20   0   4       13.92       -1.48     14.63 o 
  21   0   4       29.26       23.84     18.24 o 
  22   0   4       10.06       35.86     18.44 o 
  23   0   4       17.19       15.51     17.74 o 
  24   0   4        0.03       -1.52      9.40 o 
  25   0   4        9.26       14.83     18.91 o 
 -26   1   4       16.06       18.46     25.37 o 
 -25   1   4        3.67        1.18      7.89 o 
 -24   1   4        8.99       11.06      6.83 o 
 -23   1   4       12.34       24.69      7.76 o 
 -22   1   4       36.91       21.46      7.22 o 
 -21   1   4        0.11        1.77      4.89 o 
 -20   1   4        3.24       -3.51      5.00 o 
 -19   1   4       11.12        6.68      5.17 o 
 -18   1   4        5.15       -2.06      4.58 o 
 -17   1   4      315.08      336.51     19.37 o 
 -16   1   4      150.80      141.21     12.62 o 
 -15   1   4      145.81      139.87     11.85 o 
 -14   1   4      944.06      965.14     37.48 o 
 -13   1   4       91.25       92.70      7.81 o 
 -12   1   4      241.73      260.55     12.03 o 
 -11   1   4      480.41      430.69     15.31 o 
 -10   1   4      234.98      232.52     11.34 o 
  -9   1   4      188.95      186.61      7.82 o 
  -8   1   4     1807.78     2007.65     74.75 o 
  -7   1   4      228.80      237.67      8.07 o 
  -6   1   4        1.75        8.50      2.83 o 
  -5   1   4       72.97       98.12      9.15 o 
  -4   1   4       78.69       76.08      4.54 o 
  -3   1   4     1245.49     1143.45     54.40 o 
  -2   1   4     4861.62     5003.33    127.03 o 
  -1   1   4     2308.31     2454.84     65.07 o 
   0   1   4      421.08      474.42     17.84 o 
   1   1   4     4094.45     4180.21     99.19 o 
   2   1   4      481.51      467.46     18.80 o 
   3   1   4      530.16      598.03     15.58 o 
   4   1   4     2965.40     2991.53     68.51 o 
   5   1   4        2.01       10.76      2.84 o 
   6   1   4       75.95       69.86      4.35 o 
   7   1   4      647.86      618.79     20.15 o 
   8   1   4      209.75      212.07      9.96 o 
   9   1   4      688.38      722.50     34.65 o 
  10   1   4      708.42      685.19     34.06 o 
  11   1   4      275.28      258.80     20.38 o 
  12   1   4      203.15      202.23     17.20 o 
  13   1   4      222.14      218.69     18.86 o 
  14   1   4      264.47      289.57     26.44 o 
  15   1   4      268.81      291.31     26.39 o 
  16   1   4      758.67      755.70     49.91 o 
  17   1   4       12.46       24.21      9.06 o 
  18   1   4       46.92       44.60     10.98 o 
  19   1   4        0.85       13.94     12.00 o 
  20   1   4       11.70       17.44      8.52 o 
  21   1   4       19.75        5.36      7.60 o 
  22   1   4       26.14       31.14     19.13 o 
  23   1   4        1.39        5.05      9.17 o 
  24   1   4       24.09       39.78     20.72 o 
  25   1   4        0.19        4.89      8.94 o 
 -26   2   4        1.09        2.06     11.85 o 
 -25   2   4        0.55       -5.43      9.73 o 
 -24   2   4        6.48        6.75      6.85 o 
 -23   2   4        0.00       -0.29      4.84 o 
 -22   2   4        1.47        0.43      4.91 o 
 -21   2   4       36.39       51.69      9.63 o 
 -20   2   4       13.12       51.20     17.17 o 
 -19   2   4        1.08       -3.73      4.92 o 
 -18   2   4       18.46       18.75      6.05 o 
 -17   2   4       55.43       66.03      8.43 o 
 -16   2   4       13.89        8.88      5.49 o 
 -15   2   4      100.62      102.69      9.13 o 
 -14   2   4        0.92       -0.29      3.65 o 
 -13   2   4       28.99       27.37      4.97 o 
 -12   2   4       10.01        9.28      3.10 o 
 -11   2   4        0.77       -2.51      2.51 o 
 -10   2   4      241.03      255.26     13.78 o 
  -9   2   4       75.65       65.24      4.51 o 
  -8   2   4        0.08        0.40      1.68 o 
  -7   2   4      696.27      815.01     22.58 o 
  -6   2   4      222.46      211.33      6.36 o 
  -5   2   4        0.04        0.65      2.49 o 
  -4   2   4      368.22      415.08     11.34 o 
  -3   2   4      878.02      835.13     26.71 o 
  -2   2   4      118.01      106.66      8.26 o 
  -1   2   4      158.82      164.64      7.66 o 
   0   2   4      440.39      431.80     17.54 o 
   1   2   4      354.02      376.26     12.25 o 
   2   2   4      159.53      165.66      8.21 o 
   3   2   4     2113.79     2074.05     87.77 o 
   4   2   4        4.60       13.62      2.62 o 
   5   2   4      583.89      557.40     15.08 o 
   6   2   4     1664.53     1830.46     43.75 o 
   7   2   4      158.55      172.48      5.90 o 
   8   2   4      597.69      623.58     12.85 o 
   9   2   4        2.54        2.06      3.37 o 
  10   2   4      174.08      200.61     15.91 o 
  11   2   4      222.93      232.71     17.22 o 
  12   2   4       59.41       66.44      9.98 o 
  13   2   4      653.44      697.36     43.45 o 
  14   2   4       43.77       49.88     10.94 o 
  15   2   4       11.05       18.45      8.95 o 
  16   2   4      508.41      492.09     33.51 o 
  17   2   4       11.90       12.35      8.19 o 
  18   2   4      118.07      133.51     17.48 o 
  19   2   4       53.97       74.09     13.90 o 
  20   2   4        2.02        3.86      7.44 o 
  21   2   4        2.99       -4.52      6.51 o 
  22   2   4        1.90        2.78      7.62 o 
  23   2   4        1.04        5.49      7.07 o 
  24   2   4        2.06        7.71      9.47 o 
  25   2   4        1.88        5.94     12.41 o 
 -26   3   4        0.20        5.58     20.46 o 
 -25   3   4       12.06       -4.56      9.25 o 
 -24   3   4        3.00        3.20      6.98 o 
 -23   3   4        7.70        6.35      6.23 o 
 -22   3   4       25.96       16.04      7.50 o 
 -21   3   4        0.68        4.07      4.91 o 
 -20   3   4       28.45       46.27      8.75 o 
 -19   3   4      231.46      268.37     17.84 o 
 -18   3   4       11.45       28.86      6.70 o 
 -17   3   4       24.03       24.54      9.75 o 
 -16   3   4      449.51      487.59     26.02 o 
 -15   3   4      345.76      362.52     18.81 o 
 -14   3   4        6.69        3.74      5.83 o 
 -13   3   4       96.74      106.03      7.77 o 
 -12   3   4       39.39       43.34      5.45 o 
 -11   3   4        0.38       -0.55      2.74 o 
 -10   3   4        1.32       -2.74      2.74 o 
  -9   3   4       78.53       85.34      4.46 o 
  -8   3   4      400.75      440.28     18.24 o 
  -7   3   4       50.87       58.99      6.77 o 
  -6   3   4        1.88        5.12      1.80 o 
  -5   3   4        0.31        0.85      2.38 o 
  -4   3   4     7458.84     9142.32    251.55 o 
  -3   3   4        1.48        0.69      2.67 o 
  -2   3   4      135.70      159.39      6.21 o 
  -1   3   4      333.28      347.10     13.06 o 
   0   3   4      181.43      183.01      9.18 o 
   1   3   4     3148.47     3191.37    115.24 o 
   2   3   4       17.45       25.30      4.65 o 
   3   3   4     1513.54     1505.91     44.32 o 
   4   3   4      347.15      396.51     12.44 o 
   5   3   4     1199.49     1239.93     32.50 o 
   6   3   4       31.37       36.72      3.64 o 
   7   3   4       11.82       11.36      2.11 o 
   8   3   4       77.70       83.89      4.15 o 
   9   3   4       61.01       51.21      2.63 o 
  10   3   4      208.99      199.38     15.30 o 
  11   3   4        4.11       -2.95      4.64 o 
  12   3   4      107.52      106.72     12.82 o 
  13   3   4       22.16       29.12      9.58 o 
  14   3   4      342.15      351.60     27.72 o 
  15   3   4     1358.47     1441.09     87.54 o 
  16   3   4      784.29      796.35     52.27 o 
  17   3   4        8.49       -7.49      7.49 o 
  18   3   4      195.87      180.76     22.01 o 
  19   3   4        5.71       34.10     22.14 o 
  20   3   4       10.19       22.62      9.98 o 
  21   3   4        5.49        2.92      8.31 o 
  22   3   4        6.15       -4.11      8.37 o 
  23   3   4        0.01       10.07     10.27 o 
  24   3   4        5.25       24.59     22.15 o 
  25   3   4        2.37        2.93      9.45 o 
 -26   4   4        1.36      -10.95     13.34 o 
 -25   4   4        5.31       -0.66     10.84 o 
 -24   4   4        0.01       10.31      9.11 o 
 -23   4   4        0.73       17.13     10.85 o 
 -22   4   4       18.07       33.52      9.84 o 
 -21   4   4       27.72       29.79      9.02 o 
 -20   4   4        0.04        3.00      5.37 o 
 -19   4   4        6.89       -0.77      4.10 o 
 -18   4   4       57.56       47.32      7.46 o 
 -17   4   4       22.40       21.19      5.53 o 
 -16   4   4        7.28       25.90      6.35 o 
 -15   4   4      197.34      183.35     13.83 o 
 -14   4   4       82.81       75.71      8.12 o 
 -13   4   4      173.95      186.16     10.11 o 
 -12   4   4        2.56        8.96      6.14 o 
 -11   4   4      160.62      152.52      7.94 o 
 -10   4   4      223.43      218.06      8.29 o 
  -9   4   4      315.69      276.78     16.17 o 
  -8   4   4      362.21      354.39     15.66 o 
  -7   4   4     1586.98     1917.29     57.57 o 
  -6   4   4        0.82        1.50      2.31 o 
  -5   4   4      430.21      448.84     20.86 o 
  -4   4   4     3111.47     3568.85    153.75 o 
  -3   4   4      127.59      137.21      4.66 o 
  -2   4   4      111.97      121.35      4.74 o 
  -1   4   4       34.38       30.64      2.93 o 
   0   4   4      659.80      678.47     17.53 o 
   1   4   4        9.00       14.90      2.81 o 
   2   4   4      659.73      682.78     22.22 o 
   3   4   4     3259.79     3493.40     88.39 o 
   4   4   4     1250.11     1412.88     44.64 o 
   5   4   4       11.18        4.63      3.08 o 
   6   4   4     1184.22     1281.80     34.52 o 
   7   4   4      148.97      195.20      7.81 o 
   8   4   4      299.41      265.33      9.19 o 
   9   4   4      295.91      298.77      9.70 o 
  10   4   4      144.46      146.50      5.47 o 
  11   4   4       73.22       76.24      9.76 o 
  12   4   4       29.41       35.74      8.94 o 
  13   4   4      168.75      125.33     14.95 o 
  14   4   4      285.43      264.96     24.70 o 
  15   4   4        0.55       19.75     12.07 o 
  16   4   4       88.31       98.47     14.34 o 
  17   4   4       11.76       10.44     13.16 o 
  18   4   4       60.53      107.33     18.67 o 
  19   4   4        1.42        9.40     10.68 o 
  20   4   4        2.83        1.68      6.21 o 
  21   4   4        3.13       -1.48     11.01 o 
  22   4   4        7.80       16.47      9.09 o 
  23   4   4        7.55       12.06      8.75 o 
  24   4   4       14.55       27.44     14.73 o 
 -25   5   4        0.03       10.01     12.71 o 
 -24   5   4        0.20        7.82      8.75 o 
 -23   5   4       12.22       -6.13      8.39 o 
 -22   5   4       75.95       83.02     12.88 o 
 -21   5   4       18.35       19.11      7.41 o 
 -20   5   4        0.22       10.63      6.81 o 
 -19   5   4       11.62       36.65     16.76 o 
 -18   5   4      262.02      226.29     22.90 o 
 -17   5   4        5.73        1.61      6.02 o 
 -16   5   4       44.35       73.20     12.23 o 
 -15   5   4        6.00       15.40      9.08 o 
 -14   5   4        1.87        1.41      4.56 o 
 -13   5   4      138.60      128.40     12.25 o 
 -12   5   4       58.09       59.90      6.97 o 
 -11   5   4       11.15        6.27      3.63 o 
 -10   5   4       98.76      105.54      8.76 o 
  -9   5   4      286.54      323.51     24.05 o 
  -8   5   4       21.29       17.76      4.83 o 
  -7   5   4      137.41      154.71     10.02 o 
  -6   5   4       70.74       57.81      5.72 o 
  -5   5   4     2430.30     2621.78    148.53 o 
  -4   5   4      893.80      963.91     54.36 o 
  -3   5   4       49.58       49.86      2.18 o 
  -2   5   4        0.87        1.52      2.13 o 
  -1   5   4       25.84       23.77      2.32 o 
   0   5   4        0.98        5.89      2.85 o 
   1   5   4        2.50        4.55      1.89 o 
   2   5   4     1203.71     1375.02     40.87 o 
   3   5   4      178.56      191.04      8.42 o 
   4   5   4       60.71       69.55      6.05 o 
   5   5   4        0.27        5.37      5.99 o 
   6   5   4      271.43      249.41     12.02 o 
   7   5   4      320.93      346.44     12.36 o 
   8   5   4        0.63        5.17      2.79 o 
   9   5   4      199.55      212.70      8.19 o 
  10   5   4      176.29      172.01      7.16 o 
  11   5   4      177.18      166.48      7.41 o 
  12   5   4      536.38      458.59     14.73 o 
  13   5   4      404.63      382.69     29.86 o 
  14   5   4      268.17      269.33     24.58 o 
  15   5   4       28.36       33.79     10.36 o 
  16   5   4       18.69       20.10      8.68 o 
  17   5   4        8.30       11.20      9.84 o 
  18   5   4        5.43        3.21      5.96 o 
  19   5   4       46.25       45.13     12.20 o 
  20   5   4       49.55       55.53     12.62 o 
  21   5   4        6.78        6.30      7.72 o 
  22   5   4        6.74        3.17      8.00 o 
  23   5   4       43.06      113.30     52.67 o 
  24   5   4        4.83        1.05      7.58 o 
 -25   6   4        9.75        4.51     13.08 o 
 -24   6   4        3.15        4.55      8.30 o 
 -23   6   4        0.11        9.38      9.57 o 
 -22   6   4        2.49        4.24      7.63 o 
 -21   6   4        8.88        9.21      7.35 o 
 -20   6   4        2.08        4.42      7.22 o 
 -19   6   4       28.34       48.45      8.92 o 
 -18   6   4       38.70       55.45     11.69 o 
 -17   6   4       54.59       57.76     10.25 o 
 -16   6   4       75.71       67.52      9.50 o 
 -15   6   4      372.47      364.57     21.13 o 
 -14   6   4      614.53      570.58     27.90 o 
 -13   6   4      437.88      408.96     21.23 o 
 -12   6   4      360.46      336.21     17.49 o 
 -11   6   4       94.96       94.11      7.75 o 
 -10   6   4        4.83       14.84      8.29 o 
  -9   6   4      186.62      190.83     13.50 o 
  -8   6   4       48.84       51.51      4.47 o 
  -7   6   4       23.23       26.89      7.59 o 
  -6   6   4      155.31      194.12     15.47 o 
  -5   6   4        6.01        5.70      8.08 o 
  -4   6   4      404.21      406.16     24.53 o 
  -3   6   4      187.39      181.47      6.99 o 
  -2   6   4      378.46      458.53     16.21 o 
  -1   6   4     1473.86     1558.76     33.40 o 
   0   6   4       26.01       20.45      2.75 o 
   1   6   4        4.46       -1.70      2.29 o 
   2   6   4       41.48       38.87      6.59 o 
   3   6   4      256.84      278.78     11.05 o 
   4   6   4       45.19       47.62      4.67 o 
   5   6   4      341.90      376.74     14.69 o 
   6   6   4       30.69       31.80      3.75 o 
   7   6   4      423.58      422.53     19.19 o 
   8   6   4      227.56      263.96     12.20 o 
   9   6   4        0.54       -0.32      2.94 o 
  10   6   4       17.82       10.07      2.91 o 
  11   6   4      309.84      321.02     14.22 o 
  12   6   4      200.96      174.59      8.30 o 
  13   6   4      249.92      272.60     14.82 o 
  14   6   4      174.79      167.67     18.48 o 
  15   6   4       15.52       19.58      7.79 o 
  16   6   4      151.13      146.66     18.17 o 
  17   6   4      138.82      137.43     18.26 o 
  18   6   4       16.92        3.83      6.64 o 
  19   6   4       10.24        9.18      7.63 o 
  20   6   4       11.95       15.86     10.43 o 
  21   6   4        0.02        7.43      8.97 o 
  22   6   4       20.91       20.36     13.19 o 
  23   6   4        1.77       10.05      9.44 o 
  24   6   4       19.13        9.04      9.26 o 
 -25   7   4        7.31       12.19     15.55 o 
 -24   7   4        2.07       -6.35      8.26 o 
 -23   7   4        4.21       -2.66     11.26 o 
 -22   7   4        2.33        3.43      7.32 o 
 -21   7   4        0.30       17.97     14.73 o 
 -20   7   4        0.29        4.39      7.22 o 
 -19   7   4       16.77       14.05     12.23 o 
 -18   7   4       35.53       33.86     15.33 o 
 -17   7   4      140.24      164.89     20.36 o 
 -16   7   4      325.77      330.11     29.32 o 
 -15   7   4      383.24      399.38     32.98 o 
 -14   7   4      154.39      179.29     19.91 o 
 -13   7   4        4.00       -0.04      5.64 o 
 -12   7   4      192.56      192.33     20.97 o 
 -11   7   4       43.52       35.77     11.32 o 
 -10   7   4      146.03      172.04     26.66 o 
  -9   7   4       19.90       17.35      6.93 o 
  -8   7   4      201.29      193.64     16.59 o 
  -7   7   4        0.08        7.70      4.97 o 
  -6   7   4       11.26        8.55      5.02 o 
  -5   7   4       49.80       69.23      9.82 o 
  -4   7   4     2135.08     2180.89     90.55 o 
  -3   7   4       14.09       15.00      2.55 o 
  -2   7   4        3.66        7.15      5.97 o 
  -1   7   4      212.60      201.04      7.79 o 
   0   7   4        0.22        6.42      3.08 o 
   1   7   4       10.62       18.51      3.74 o 
   2   7   4       12.08       23.06      3.58 o 
   3   7   4      659.52      642.59     31.48 o 
   4   7   4      299.29      313.23     13.25 o 
   5   7   4      210.60      219.72     11.16 o 
   6   7   4       91.91      100.24      7.68 o 
   7   7   4       28.73       47.79      6.29 o 
   8   7   4      265.04      299.32     15.79 o 
   9   7   4       39.54       26.27      7.18 o 
  10   7   4      161.42      160.72      9.07 o 
  11   7   4        6.39        8.80      3.09 o 
  12   7   4        6.22        9.65      3.36 o 
  13   7   4      301.81      311.32     13.78 o 
  14   7   4      476.34      498.22     35.19 o 
  15   7   4      261.21      236.98     21.29 o 
  16   7   4      251.55      219.73     23.11 o 
  17   7   4       28.33       38.78     10.56 o 
  18   7   4       26.26       32.57     10.77 o 
  19   7   4       10.93       17.46      8.64 o 
  20   7   4      149.09      153.61     21.26 o 
  21   7   4        2.16       10.49      8.79 o 
  22   7   4        2.58       12.35     12.85 o 
  23   7   4       19.50        1.70      7.43 o 
 -24   8   4       20.72       26.99     31.65 o 
 -23   8   4        1.42       17.55     10.52 o 
 -22   8   4        8.37       -0.35     10.53 o 
 -21   8   4        0.12       -0.97      8.99 o 
 -20   8   4       41.09       63.99     14.86 o 
 -19   8   4        3.85       -0.47      7.09 o 
 -18   8   4        0.39       -3.30      8.06 o 
 -17   8   4      208.61      170.15     19.61 o 
 -16   8   4        0.23        2.41      6.69 o 
 -15   8   4       41.57       58.02     13.04 o 
 -14   8   4        0.32        2.55      8.11 o 
 -13   8   4       30.96       35.41     11.58 o 
 -12   8   4       63.83       84.59     15.20 o 
 -11   8   4      249.71      227.95     27.30 o 
 -10   8   4      219.44      158.61     18.94 o 
  -9   8   4      212.84      205.45     19.56 o 
  -8   8   4       75.67       95.94     12.35 o 
  -7   8   4        0.08       13.66     11.01 o 
  -6   8   4       93.37       82.17     11.08 o 
  -5   8   4        7.58       21.57     10.55 o 
  -4   8   4        3.88        3.48      5.01 o 
  -3   8   4      120.18      115.00      6.39 o 
  -2   8   4      130.95      111.19      7.09 o 
  -1   8   4      152.37      171.26      9.06 o 
   0   8   4       83.47       89.43      4.62 o 
   1   8   4       82.01       77.92      8.14 o 
   2   8   4       15.46       13.22      3.33 o 
   3   8   4      127.52      132.18      7.34 o 
   4   8   4        7.85        7.96      8.03 o 
   5   8   4        3.21        6.82      4.10 o 
   6   8   4      126.78      154.20     10.24 o 
   7   8   4        2.83        5.66      3.57 o 
   8   8   4       27.86       29.10      5.31 o 
   9   8   4        4.12        8.80      3.68 o 
  10   8   4       64.38       63.51      8.57 o 
  11   8   4       69.95       76.92      6.71 o 
  12   8   4      147.67      151.48      9.35 o 
  13   8   4       64.91       63.96      6.36 o 
  14   8   4       59.77       68.92      8.33 o 
  15   8   4       29.37       46.74     11.42 o 
  16   8   4      134.95      163.98     20.50 o 
  17   8   4       56.78       60.54     11.67 o 
  18   8   4       44.61       58.73     14.74 o 
  19   8   4       21.93       -0.30      6.24 o 
  20   8   4       20.46       22.55      9.81 o 
  21   8   4        4.19        1.51      7.77 o 
  22   8   4        3.50       11.49     10.42 o 
  23   8   4        0.64      -10.17     10.17 o 
 -23   9   4        5.84        9.20      9.84 o 
 -22   9   4        8.95       19.54     12.19 o 
 -21   9   4        0.03       -6.30      9.34 o 
 -20   9   4        0.01       20.28     20.77 o 
 -19   9   4       13.29       14.49     10.09 o 
 -18   9   4       96.52       87.36     15.61 o 
 -17   9   4      254.65      258.63     29.35 o 
 -16   9   4       19.82        9.28      8.63 o 
 -15   9   4      131.05      110.86     17.81 o 
 -14   9   4      506.60      548.43     47.67 o 
 -13   9   4      380.98      396.47     36.19 o 
 -12   9   4      200.78      204.14     30.52 o 
 -11   9   4      172.12      157.60     17.67 o 
 -10   9   4       57.33       53.81     11.06 o 
  -9   9   4       27.32       44.52     11.61 o 
  -8   9   4        5.14        8.51      7.39 o 
  -7   9   4       18.24       15.14      7.24 o 
  -6   9   4      412.11      430.06     32.42 o 
  -5   9   4      271.81      274.23     24.71 o 
  -4   9   4      342.64      301.28     21.96 o 
  -3   9   4      979.66      923.08     34.68 o 
  -2   9   4       29.11       17.09      7.59 o 
  -1   9   4       90.84       79.71      6.20 o 
   0   9   4      205.85      167.60     10.26 o 
   1   9   4      467.14      440.59     14.94 o 
   2   9   4      610.67      585.27     22.86 o 
   3   9   4      115.89      107.96     11.24 o 
   4   9   4        0.02        2.63      3.78 o 
   5   9   4        2.01        6.39      3.44 o 
   6   9   4        1.76        3.48      3.60 o 
   7   9   4      215.58      209.41     12.09 o 
   8   9   4       82.90       77.28      8.09 o 
   9   9   4      758.58      745.63     33.85 o 
  10   9   4       19.94       26.25      5.56 o 
  11   9   4      222.88      189.23     16.76 o 
  12   9   4      301.44      303.02     18.83 o 
  13   9   4       22.85       30.22      5.39 o 
  14   9   4       28.86       32.01      5.46 o 
  15   9   4      171.40      170.90     21.06 o 
  16   9   4       41.27       41.63     11.78 o 
  17   9   4        2.65       -4.26      7.25 o 
  18   9   4       28.18       32.38     11.26 o 
  19   9   4        1.36       14.47     11.84 o 
  20   9   4        0.02       -9.30      9.30 o 
  21   9   4       19.81       39.77     12.34 o 
  22   9   4       32.18       15.36     11.25 o 
 -22  10   4        0.21       -9.00      9.35 o 
 -21  10   4        0.71        8.07      8.66 o 
 -20  10   4       27.63       39.53     14.79 o 
 -19  10   4        0.91       -3.69      7.55 o 
 -18  10   4        2.68       19.11     10.52 o 
 -17  10   4       15.72       14.25     10.15 o 
 -16  10   4        5.63        4.66      7.67 o 
 -15  10   4       70.45       96.50     19.05 o 
 -14  10   4      293.94      284.05     30.38 o 
 -13  10   4      255.95      268.80     26.69 o 
 -12  10   4      359.95      320.15     29.15 o 
 -11  10   4       29.75       35.64     10.20 o 
 -10  10   4       72.46       91.63     14.22 o 
  -9  10   4      224.62      244.21     22.53 o 
  -8  10   4      525.49      462.58     33.37 o 
  -7  10   4      567.40      545.04     65.77 o 
  -6  10   4       13.57       34.10     13.40 o 
  -5  10   4      490.23      480.15     35.42 o 
  -4  10   4        7.71       22.76      8.85 o 
  -3  10   4      126.42      107.38     14.85 o 
  -2  10   4        3.99       17.50      6.71 o 
  -1  10   4       47.97       52.73      6.13 o 
   0  10   4      131.25      129.88      9.01 o 
   1  10   4       23.79       27.74      3.91 o 
   2  10   4      262.09      248.85     12.52 o 
   3  10   4      328.65      252.24     12.34 o 
   4  10   4       92.13      104.10      8.62 o 
   5  10   4      832.09      858.86     34.30 o 
   6  10   4       99.28      102.60      9.60 o 
   7  10   4      148.02      158.63     12.00 o 
   8  10   4       70.99       58.37      7.51 o 
   9  10   4       22.81       28.46      5.12 o 
  10  10   4       49.22       42.49      7.30 o 
  11  10   4       95.08       96.62      8.92 o 
  12  10   4       82.49       95.13      9.05 o 
  13  10   4       19.63       46.62      9.31 o 
  14  10   4      466.42      403.09     21.19 o 
  15  10   4       14.04       24.36      8.70 o 
  16  10   4        8.75        7.03      7.83 o 
  17  10   4        0.45       13.97      8.80 o 
  18  10   4        9.16        8.96      7.81 o 
  19  10   4        0.24        6.27      9.43 o 
  20  10   4        1.67        3.33      7.39 o 
  21  10   4        2.19       11.36     10.51 o 
 -21  11   4        1.41        7.49      8.43 o 
 -20  11   4       29.72       29.18     13.49 o 
 -19  11   4       85.35       80.64     17.27 o 
 -18  11   4       29.86       18.29     11.11 o 
 -17  11   4        0.46        3.85      7.68 o 
 -16  11   4        0.65        1.63      7.26 o 
 -15  11   4       45.41       49.49     16.12 o 
 -14  11   4       11.66       -2.97      8.72 o 
 -13  11   4       34.34       39.89     11.72 o 
 -12  11   4       50.70       39.26     13.00 o 
 -11  11   4       92.76      100.99     14.19 o 
 -10  11   4       25.29       19.52     10.05 o 
  -9  11   4        0.01       34.95     27.57 o 
  -8  11   4       53.02       67.70     12.83 o 
  -7  11   4      160.46      126.83     20.11 o 
  -6  11   4      621.78      677.60     48.02 o 
  -5  11   4        2.30       -6.83      6.83 o 
  -4  11   4      408.39      397.74     33.22 o 
  -3  11   4      999.94      900.78     55.56 o 
  -2  11   4       33.10       44.00      8.43 o 
  -1  11   4     1426.94     1358.90     54.25 o 
   0  11   4      133.88      143.48     11.37 o 
   1  11   4      662.72      630.06     30.09 o 
   2  11   4      259.97      255.07     23.35 o 
   3  11   4       89.50      101.23      8.37 o 
   4  11   4       12.88       13.77      4.47 o 
   5  11   4       25.12       23.91      5.36 o 
   6  11   4        0.34       -2.26      3.67 o 
   7  11   4        0.16        4.36      3.99 o 
   8  11   4        3.02        8.20      5.46 o 
   9  11   4       44.60       45.19      6.71 o 
  10  11   4      137.12      147.33     11.37 o 
  11  11   4       46.00       42.99      7.03 o 
  12  11   4        2.56        7.58     10.67 o 
  13  11   4       29.89       33.02      9.48 o 
  14  11   4        1.70        2.00      3.41 o 
  15  11   4       67.00       45.26     12.04 o 
  16  11   4        6.55        2.88      5.73 o 
  17  11   4       30.89       45.53     14.01 o 
  18  11   4       14.94        8.62      8.23 o 
  19  11   4       29.51       19.74     10.47 o 
  20  11   4       69.11       66.11     17.08 o 
 -20  12   4       37.24       49.19     15.16 o 
 -19  12   4       69.46       73.60     18.78 o 
 -18  12   4       53.16       97.94     30.18 o 
 -17  12   4       31.37       27.23     13.56 o 
 -16  12   4        6.23       12.06     10.22 o 
 -15  12   4        2.18        5.54      8.66 o 
 -14  12   4        0.74        3.99      7.72 o 
 -13  12   4      155.25      134.18     20.69 o 
 -12  12   4       39.09       52.52     12.72 o 
 -11  12   4       48.82       58.88     14.04 o 
 -10  12   4       88.10      105.37     16.89 o 
  -9  12   4       12.44        8.92      7.92 o 
  -8  12   4      509.73      485.97     38.41 o 
  -7  12   4      200.47      253.69     35.69 o 
  -6  12   4       99.43      141.29     20.32 o 
  -5  12   4        2.40       -0.03      6.04 o 
  -4  12   4       44.68       65.25     12.74 o 
  -3  12   4       58.04       65.85     12.18 o 
  -2  12   4      171.57      157.73     11.28 o 
  -1  12   4      307.40      294.79     17.57 o 
   0  12   4       33.79       28.75      7.97 o 
   1  12   4      126.15      143.02     13.80 o 
   2  12   4      168.77      153.39     16.35 o 
   3  12   4      118.64      134.17     11.52 o 
   4  12   4        2.27        3.28      3.53 o 
   5  12   4      120.59      124.98     10.06 o 
   6  12   4      100.79      103.00     10.54 o 
   7  12   4       18.08       29.21      5.88 o 
   8  12   4        1.13        1.18      3.74 o 
   9  12   4       40.13       52.07      7.28 o 
  10  12   4        0.80        5.97      4.50 o 
  11  12   4      154.96      152.39     12.68 o 
  12  12   4       15.12       19.19      5.78 o 
  13  12   4       37.48       26.96      6.63 o 
  14  12   4       28.42       20.75      7.09 o 
  15  12   4      116.38      121.69     18.76 o 
  16  12   4       17.18       25.84     10.27 o 
  17  12   4       31.45       62.50     14.37 o 
  18  12   4       27.94       20.20     11.46 o 
  19  12   4       43.91       13.72     12.24 o 
 -19  13   4        9.91       22.13     16.33 o 
 -18  13   4       15.37       20.74     13.43 o 
 -17  13   4        0.93       -1.52      7.22 o 
 -16  13   4       13.97       20.09     11.49 o 
 -15  13   4        7.31        5.41      9.47 o 
 -14  13   4        0.23       -4.53      8.53 o 
 -13  13   4       11.23       14.90      8.82 o 
 -12  13   4        4.95       18.87     14.49 o 
 -11  13   4       47.73       51.21     12.84 o 
 -10  13   4       23.65       33.30     11.38 o 
  -9  13   4        7.19       10.96     15.24 o 
  -8  13   4        0.01       15.61     12.66 o 
  -7  13   4        1.25       11.83     11.93 o 
  -6  13   4        3.69        4.09      6.80 o 
  -5  13   4      109.98       95.20     16.07 o 
  -4  13   4        6.65        8.15      6.99 o 
  -3  13   4       11.80       19.79      8.20 o 
  -2  13   4        5.75       10.03      8.17 o 
  -1  13   4        0.12        8.67     12.67 o 
   0  13   4       23.05       19.35      5.72 o 
   1  13   4       11.20       10.14      5.01 o 
   2  13   4       46.28       44.53      9.10 o 
   3  13   4        0.02       -5.15      5.69 o 
   4  13   4       58.84       56.00      8.89 o 
   5  13   4        0.54        0.73      4.91 o 
   6  13   4        0.24       -0.54      3.68 o 
   7  13   4        1.44        7.46      4.79 o 
   8  13   4       63.48       67.58      8.51 o 
   9  13   4      113.15      108.71     10.59 o 
  10  13   4       70.43       71.04     10.12 o 
  11  13   4        0.79        5.46      4.98 o 
  12  13   4        0.65        3.45      4.79 o 
  13  13   4        4.37        8.42      8.02 o 
  14  13   4       11.27       19.58      9.40 o 
  15  13   4       58.87       58.02     13.18 o 
  16  13   4        4.19        4.20      7.75 o 
  17  13   4       21.45       11.66     12.43 o 
  18  13   4       69.30       81.69     23.58 o 
 -18  14   4        0.59       -0.58      8.80 o 
 -17  14   4        5.01        3.83      9.55 o 
 -16  14   4       32.39       27.97     12.16 o 
 -15  14   4       13.79       12.50     15.57 o 
 -14  14   4        4.20       12.56     10.54 o 
 -13  14   4        4.29       20.79     12.24 o 
 -12  14   4       11.09       14.51      9.36 o 
 -11  14   4        2.60        0.63      5.89 o 
 -10  14   4      137.40      133.83     21.63 o 
  -9  14   4       23.52       32.22     14.90 o 
  -8  14   4       27.41       23.90      9.23 o 
  -7  14   4        7.46       16.39      8.87 o 
  -6  14   4        0.88        8.29      8.91 o 
  -5  14   4        8.88       12.51      9.52 o 
  -4  14   4       27.59       52.92     12.24 o 
  -3  14   4       15.86        4.34     10.09 o 
  -2  14   4       46.68       65.79     12.49 o 
  -1  14   4        0.86       24.07     14.29 o 
   0  14   4        9.91        8.95      4.87 o 
   1  14   4      101.67      114.69     11.77 o 
   2  14   4       39.20       43.11      9.71 o 
   3  14   4        7.63       24.25     11.29 o 
   4  14   4       76.50       83.90     10.92 o 
   5  14   4       13.24       15.41      6.81 o 
   6  14   4        3.13       10.19      6.01 o 
   7  14   4       13.22       17.22      7.24 o 
   8  14   4      108.83      102.61     12.75 o 
   9  14   4        8.03       15.27      6.64 o 
  10  14   4        7.91        7.25      5.57 o 
  11  14   4       15.68       12.60      6.13 o 
  12  14   4       28.81       37.84      9.76 o 
  13  14   4        0.14       -4.49      5.26 o 
  14  14   4       53.44       41.66     19.45 o 
  15  14   4       19.22       26.18     13.93 o 
  16  14   4       16.90       29.12     48.11 o 
 -16  15   4        6.87        7.94      9.49 o 
 -15  15   4        2.05       10.40     10.87 o 
 -14  15   4        1.36       -0.75      8.12 o 
 -13  15   4        3.72        3.95      7.26 o 
 -12  15   4        1.22       -3.58      7.67 o 
 -11  15   4        6.75       13.03      9.87 o 
 -10  15   4        0.03       13.44     10.24 o 
  -9  15   4       28.00       46.03     12.28 o 
  -8  15   4       27.44       24.10     10.35 o 
  -7  15   4        3.24       26.79     11.13 o 
  -6  15   4        1.76       12.48      9.15 o 
  -5  15   4        0.03        0.97      5.42 o 
  -4  15   4        3.50        6.06      7.38 o 
  -3  15   4        0.13        3.80      6.20 o 
  -2  15   4        0.52        1.00      5.42 o 
  -1  15   4        2.33        1.42      6.68 o 
   0  15   4        7.47       -7.17      7.17 o 
   1  15   4       15.81       14.61     15.23 o 
   2  15   4        2.59       14.82      8.20 o 
   3  15   4        4.76       17.18      8.60 o 
   4  15   4        0.02       -1.35      5.36 o 
   5  15   4       22.22       18.45      7.54 o 
   6  15   4        2.02        1.56      5.74 o 
   7  15   4       70.51       61.10     10.28 o 
   8  15   4        1.59       -2.00      5.24 o 
   9  15   4        1.40       15.29      9.21 o 
  10  15   4        0.65       13.02      6.97 o 
  11  15   4        7.08        4.33      7.28 o 
  12  15   4       46.61       55.41     13.27 o 
  13  15   4       18.99       16.10     19.20 o 
  14  15   4        0.29        3.17     15.41 o 
 -14  16   4       10.47        1.71      8.41 o 
 -13  16   4        1.22       -4.53      8.69 o 
 -12  16   4        0.04       -4.61      9.06 o 
 -11  16   4        1.49       -1.57      7.47 o 
 -10  16   4        0.32        6.30      8.09 o 
  -9  16   4        9.52       18.36     10.89 o 
  -8  16   4        9.05       20.82     10.52 o 
  -7  16   4       31.39       49.53     13.15 o 
  -6  16   4        1.97       11.17      8.33 o 
  -5  16   4        1.12       10.30      7.79 o 
  -4  16   4        0.10        3.67      7.45 o 
  -3  16   4       31.47       37.77     12.07 o 
  -2  16   4        3.43        3.15      5.86 o 
  -1  16   4       62.28       72.57     12.58 o 
   0  16   4        0.69        5.88      8.49 o 
   1  16   4       48.46       67.65     13.14 o 
   2  16   4        2.43       -2.23      6.43 o 
   3  16   4        0.27       -2.08      5.66 o 
   4  16   4       17.46        7.66      6.97 o 
   5  16   4        0.51       -0.72      5.17 o 
   6  16   4       34.34       46.71     10.47 o 
   7  16   4       78.06       96.75     13.39 o 
   8  16   4        3.02       -0.60      5.05 o 
   9  16   4        0.96        1.94      5.57 o 
  10  16   4       22.69       24.92     10.98 o 
  11  16   4       19.85       22.02     10.31 o 
  12  16   4        6.30       11.07     14.55 o 
 -11  17   4       13.33       10.07      9.89 o 
 -10  17   4       38.90       56.64     18.99 o 
  -9  17   4        5.70        0.85      7.67 o 
  -8  17   4       21.83       20.10     10.77 o 
  -7  17   4        0.04       -1.06     10.37 o 
  -6  17   4        9.24       20.32     10.06 o 
  -5  17   4        0.03        2.38      7.24 o 
  -4  17   4       12.02       30.86     14.33 o 
  -3  17   4        2.27        9.12     10.27 o 
  -2  17   4        2.34        3.05      8.00 o 
  -1  17   4        0.09       -6.74      7.85 o 
   0  17   4       15.79       13.04      9.01 o 
   1  17   4        4.37       -0.35      6.39 o 
   2  17   4        7.99       15.83     11.19 o 
   3  17   4       10.19        8.25      7.72 o 
   4  17   4       22.51       35.30     14.26 o 
   5  17   4        0.02        4.60      8.93 o 
   6  17   4        0.00       30.98     16.71 o 
   7  17   4       28.66       46.88     16.38 o 
   8  17   4        5.59        7.61      9.94 o 
   9  17   4        3.42       11.29     13.48 o 
  10  17   4        0.05       -4.77     11.55 o 
  -7  18   4        1.06        3.86      7.82 o 
  -6  18   4        0.21       15.05     12.70 o 
  -5  18   4        5.99       17.14     17.15 o 
  -4  18   4        7.01        2.77      7.44 o 
  -3  18   4       66.37       87.98     16.92 o 
  -2  18   4        8.05       13.68     11.51 o 
  -1  18   4        0.45        5.03      8.79 o 
   0  18   4      163.97      170.81     24.26 o 
   1  18   4        0.04       -2.66      7.67 o 
   2  18   4        3.10       11.81      9.45 o 
   3  18   4        7.26       11.57     10.98 o 
   4  18   4        4.45        8.77     10.26 o 
   5  18   4        0.80       25.72     19.62 o 
   6  18   4        7.41       11.02     11.50 o 
 -26   1   5        0.34        4.89     15.49 o 
 -25   1   5        1.32       13.57      9.58 o 
 -24   1   5        4.27       18.36     13.73 o 
 -23   1   5        1.52        0.97      5.91 o 
 -22   1   5       17.82       22.78     13.32 o 
 -21   1   5        8.45        7.56      5.50 o 
 -20   1   5        0.01       -2.81      4.79 o 
 -19   1   5       16.21       31.65      8.22 o 
 -18   1   5       68.57       76.14      8.93 o 
 -17   1   5      113.01      113.47     10.98 o 
 -16   1   5      278.43      282.30     17.90 o 
 -15   1   5        5.68        4.84      4.42 o 
 -14   1   5        3.26        0.16      2.85 o 
 -13   1   5      276.39      293.17     15.19 o 
 -12   1   5      167.42      148.87      9.20 o 
 -11   1   5       82.38       91.77      7.41 o 
 -10   1   5       44.68       44.82      5.56 o 
  -9   1   5      103.35       91.60      5.67 o 
  -8   1   5      349.63      402.10     13.34 o 
  -7   1   5      528.80      486.01     30.25 o 
  -6   1   5      406.86      340.28     14.72 o 
  -5   1   5      494.86      540.85     17.57 o 
  -4   1   5       98.25      132.11      7.01 o 
  -3   1   5     2658.25     2565.55     68.66 o 
  -2   1   5      413.90      407.12     14.51 o 
  -1   1   5     1755.06     1632.64     50.16 o 
   0   1   5     1159.02     1102.06     35.05 o 
   1   1   5     2230.51     2261.94     62.96 o 
   2   1   5      533.01      541.17     21.91 o 
   3   1   5      881.09      817.81     46.07 o 
   4   1   5        0.04        3.87      3.00 o 
   5   1   5      343.43      328.28     11.48 o 
   6   1   5       27.88       25.76      3.07 o 
   7   1   5      333.88      369.69     11.40 o 
   8   1   5       65.24       53.09      6.75 o 
   9   1   5        6.45        8.98      4.88 o 
  10   1   5        0.28        5.42      5.64 o 
  11   1   5        0.05       -1.70      4.98 o 
  12   1   5       25.36       40.63      9.97 o 
  13   1   5      147.30      140.30     16.04 o 
  14   1   5       66.10       76.91     17.27 o 
  15   1   5        6.81       -3.53      5.88 o 
  16   1   5       89.91       99.46     15.30 o 
  17   1   5       28.58       14.39      8.05 o 
  18   1   5        1.26        9.81      8.03 o 
  19   1   5        0.00        0.00      6.99 o 
  20   1   5       47.34       30.45     12.51 o 
  21   1   5        0.29       -4.81      7.73 o 
  22   1   5        1.71       -0.30      6.31 o 
  23   1   5        0.94      -10.26     10.26 o 
  24   1   5       13.50       40.26     20.38 o 
 -26   2   5        0.02       -9.52     22.14 o 
 -25   2   5        8.99        3.22      7.52 o 
 -24   2   5        0.66        9.15      7.81 o 
 -23   2   5        2.50       14.35      8.91 o 
 -22   2   5        7.01        2.11      6.04 o 
 -21   2   5       91.53       82.46     14.91 o 
 -20   2   5        9.57        3.47      4.78 o 
 -19   2   5       10.61       27.11      8.72 o 
 -18   2   5       11.49        7.23      5.02 o 
 -17   2   5      141.10      149.33     13.22 o 
 -16   2   5      119.82      108.43     10.11 o 
 -15   2   5      563.16      532.18     24.87 o 
 -14   2   5      180.96      213.09     12.57 o 
 -13   2   5      149.76      142.12      8.85 o 
 -12   2   5      119.30      113.52      7.54 o 
 -11   2   5      679.27      722.75     35.44 o 
 -10   2   5        3.82        3.46      2.25 o 
  -9   2   5      357.04      367.95     13.76 o 
  -8   2   5       53.58       86.32      5.92 o 
  -7   2   5     1131.75     1150.23     32.68 o 
  -6   2   5       27.31       25.18      3.55 o 
  -5   2   5     1096.09     1222.58     37.28 o 
  -4   2   5     4164.70     4304.72    124.98 o 
  -3   2   5       14.16       18.35      4.70 o 
  -2   2   5      123.17       92.51      7.55 o 
  -1   2   5       77.68      124.71      7.46 o 
   0   2   5      212.77      247.10     11.98 o 
   1   2   5      449.53      461.66     23.19 o 
   2   2   5      771.70      803.43     33.26 o 
   3   2   5     1292.18     1448.92     52.67 o 
   4   2   5     4219.59     4814.00    132.02 o 
   5   2   5     1293.06     1439.45     46.47 o 
   6   2   5     1286.12     1234.54     35.03 o 
   7   2   5     2127.08     2228.37     58.79 o 
   8   2   5      175.62      167.19      6.23 o 
   9   2   5      683.00      743.74     38.42 o 
  10   2   5      223.84      210.58     17.83 o 
  11   2   5      156.79      126.47     19.03 o 
  12   2   5      154.04      143.63     16.03 o 
  13   2   5      110.98      130.59     18.75 o 
  14   2   5       28.19       32.66      9.93 o 
  15   2   5      610.93      602.39     43.80 o 
  16   2   5      322.56      323.34     27.32 o 
  17   2   5       41.67       67.21     28.71 o 
  18   2   5       90.41       91.05     16.38 o 
  19   2   5      121.99      141.72     19.96 o 
  20   2   5       14.32       24.30     11.72 o 
  21   2   5        0.91       13.07     21.89 o 
  22   2   5        1.67        4.51     10.60 o 
  23   2   5       10.61       -2.99      9.75 o 
  24   2   5        6.81       26.98     13.83 o 
 -26   3   5        0.65        5.20     20.84 o 
 -25   3   5       14.80       19.94     13.32 o 
 -24   3   5       39.71       41.36     10.88 o 
 -23   3   5       88.62      118.37     16.72 o 
 -22   3   5       34.76       49.60     11.47 o 
 -21   3   5        0.11        6.42      6.02 o 
 -20   3   5       53.35       64.05     11.77 o 
 -19   3   5       59.70       62.54     11.16 o 
 -18   3   5      140.25      151.51     16.56 o 
 -17   3   5        2.77        5.45      5.70 o 
 -16   3   5      618.69      552.96     29.05 o 
 -15   3   5       28.43       23.40      5.13 o 
 -14   3   5       51.76       65.97     14.03 o 
 -13   3   5       85.25       63.10      7.16 o 
 -12   3   5       11.70       26.98      7.56 o 
 -11   3   5        0.86        2.60      4.35 o 
 -10   3   5        6.80       31.44     10.28 o 
  -9   3   5      114.39      113.60      7.56 o 
  -8   3   5        2.10        1.81      1.69 o 
  -7   3   5      311.27      371.13      9.88 o 
  -6   3   5       15.24       17.88      2.04 o 
  -5   3   5     1418.34     1598.24     37.51 o 
  -4   3   5      135.66      198.09      8.21 o 
  -3   3   5     2559.12     2700.86     82.09 o 
  -2   3   5       88.48      109.63      6.45 o 
  -1   3   5      339.74      307.44     14.96 o 
   0   3   5        9.43       36.79      9.23 o 
   1   3   5        9.07       15.00      5.64 o 
   2   3   5       72.31      113.72      8.92 o 
   3   3   5      113.66      147.99     10.15 o 
   4   3   5      642.09      577.30     27.19 o 
   5   3   5      166.63      138.17      7.82 o 
   6   3   5      352.75      350.82     13.12 o 
   7   3   5      387.54      382.43     13.62 o 
   8   3   5      623.29      582.71     17.42 o 
   9   3   5       61.62       54.77      5.05 o 
  10   3   5       16.57        7.07     10.59 o 
  11   3   5      305.97      318.73     24.61 o 
  12   3   5        0.78       12.05     14.82 o 
  13   3   5        0.04       -6.29      6.61 o 
  14   3   5      211.62      206.75     20.69 o 
  15   3   5        8.68        2.52      6.37 o 
  16   3   5      295.67      274.43     26.50 o 
  17   3   5       74.85       90.23     20.12 o 
  18   3   5       38.07       26.22     18.97 o 
  19   3   5       52.37       53.33     13.16 o 
  20   3   5       27.78       27.85     10.69 o 
  21   3   5       92.95       92.84     22.65 o 
  22   3   5        0.01      -11.14     20.20 o 
  23   3   5       18.20        2.77      8.42 o 
  24   3   5        2.98        0.89      7.42 o 
 -25   4   5        3.28       21.19     18.53 o 
 -24   4   5        5.70       32.42     12.69 o 
 -23   4   5       14.92       39.70     12.51 o 
 -22   4   5        0.52       -5.32      6.31 o 
 -21   4   5       24.81       17.21      7.94 o 
 -20   4   5        0.32       15.25     10.93 o 
 -19   4   5        0.02        7.32      5.92 o 
 -18   4   5       13.25       25.04      9.10 o 
 -17   4   5      101.44       94.38     12.34 o 
 -16   4   5       98.86       79.49     13.97 o 
 -15   4   5       30.16       12.07      4.61 o 
 -14   4   5      102.52      129.30     20.31 o 
 -13   4   5       49.37       49.88      8.06 o 
 -12   4   5       16.04       21.98      6.62 o 
 -11   4   5      136.17      153.47     12.32 o 
 -10   4   5       38.15       44.38      6.13 o 
  -9   4   5       19.20       23.73      7.53 o 
  -8   4   5       94.90       90.93      7.33 o 
  -7   4   5      133.35      151.95      9.15 o 
  -6   4   5      759.49      756.86     31.59 o 
  -5   4   5      219.84      233.21     10.84 o 
  -4   4   5      426.51      479.68     15.30 o 
  -3   4   5       67.70       50.59      3.64 o 
  -2   4   5      856.23      976.55     27.03 o 
  -1   4   5       26.45       34.94      3.78 o 
   0   4   5       17.36       15.69      3.29 o 
   1   4   5      590.67      589.14     19.70 o 
   2   4   5      470.78      506.86     19.74 o 
   3   4   5     1861.00     1866.12     52.79 o 
   4   4   5        4.45       13.17      4.53 o 
   5   4   5       41.58       54.54      5.52 o 
   6   4   5      209.54      191.91      8.93 o 
   7   4   5      154.97      139.21      7.15 o 
   8   4   5       42.64       42.75      3.94 o 
   9   4   5      361.83      330.05     11.32 o 
  10   4   5        0.02       -1.75      3.94 o 
  11   4   5      596.03      574.82     38.09 o 
  12   4   5       26.14       16.91      8.09 o 
  13   4   5       52.74       62.87     11.27 o 
  14   4   5      283.16      283.88     23.97 o 
  15   4   5        2.58        7.26      7.79 o 
  16   4   5        4.25        3.04      6.42 o 
  17   4   5        1.05        0.08      6.01 o 
  18   4   5      111.33      137.15     18.16 o 
  19   4   5       26.54       56.31     13.71 o 
  20   4   5        2.77       -0.34      7.07 o 
  21   4   5       54.04       43.25     16.41 o 
  22   4   5        6.57       11.58      9.99 o 
  23   4   5        1.80        6.63      9.58 o 
  24   4   5        1.85        1.43      7.94 o 
 -25   5   5        0.36       17.66     12.83 o 
 -24   5   5       20.83       13.02     10.62 o 
 -23   5   5        5.41        0.48      6.89 o 
 -22   5   5        0.68       -1.22      6.69 o 
 -21   5   5       10.39       14.02      8.81 o 
 -20   5   5       18.84       16.49     14.95 o 
 -19   5   5       22.66       42.64     11.32 o 
 -18   5   5      164.70      171.97     15.38 o 
 -17   5   5      689.24      663.54     38.22 o 
 -16   5   5       16.85       23.85     14.55 o 
 -15   5   5        4.64       20.38      7.72 o 
 -14   5   5        3.26        4.74      5.53 o 
 -13   5   5       29.60       35.70      9.43 o 
 -12   5   5      197.37      242.73     16.59 o 
 -11   5   5       70.86       62.00     11.25 o 
 -10   5   5       89.30       87.63      8.02 o 
  -9   5   5      264.97      284.67     15.22 o 
  -8   5   5        8.08        9.41      3.24 o 
  -7   5   5      117.44      112.56      9.58 o 
  -6   5   5      120.05      145.62      7.83 o 
  -5   5   5        9.72        5.34      5.37 o 
  -4   5   5      291.65      253.45     11.13 o 
  -3   5   5       97.49       60.62      4.83 o 
  -2   5   5        4.39        5.83      5.86 o 
  -1   5   5      101.58      121.14      6.12 o 
   0   5   5       68.03       83.15     14.06 o 
   1   5   5     2271.51     2453.24     67.89 o 
   2   5   5      195.90      181.08      9.42 o 
   3   5   5        1.85        5.64      3.50 o 
   4   5   5       11.66       10.82      4.24 o 
   5   5   5     1590.49     1661.95     58.70 o 
   6   5   5      178.48      217.02     11.06 o 
   7   5   5      440.07      448.71     17.40 o 
   8   5   5      893.02      878.23     27.62 o 
   9   5   5       80.18       72.04      5.20 o 
  10   5   5      223.77      220.43      9.04 o 
  11   5   5       20.23       15.56      7.88 o 
  12   5   5      434.80      450.88     33.72 o 
  13   5   5      326.75      290.26     26.01 o 
  14   5   5        0.00        6.91      8.69 o 
  15   5   5      157.29      167.72     18.81 o 
  16   5   5       52.11       48.19     11.85 o 
  17   5   5      172.18      168.37     19.92 o 
  18   5   5       11.99        6.14      8.45 o 
  19   5   5       36.48       34.08     12.21 o 
  20   5   5        5.11       14.38      8.06 o 
  21   5   5       10.63       39.12     13.19 o 
  22   5   5       12.52        4.80      9.30 o 
  23   5   5        0.00        2.64      7.80 o 
 -24   6   5        5.71       13.13      9.67 o 
 -23   6   5       17.66       24.46     13.87 o 
 -22   6   5        2.42       -3.75      7.45 o 
 -21   6   5        3.90       -1.53      6.80 o 
 -20   6   5       10.11       17.54     10.03 o 
 -19   6   5        2.50       17.11      9.24 o 
 -18   6   5        0.46        0.42      6.45 o 
 -17   6   5        7.17       17.88      9.09 o 
 -16   6   5       51.48       43.68      8.44 o 
 -15   6   5        0.44        4.99      4.70 o 
 -14   6   5       35.56       42.27     14.99 o 
 -13   6   5        0.10        4.36      5.94 o 
 -12   6   5        6.96        5.53      5.61 o 
 -11   6   5       30.32       26.08      5.32 o 
 -10   6   5       20.51       31.60      8.86 o 
  -9   6   5      103.47       90.78     12.64 o 
  -8   6   5      348.05      435.99     31.06 o 
  -7   6   5      126.38      157.14     17.36 o 
  -6   6   5       98.58       99.79     13.58 o 
  -5   6   5        0.32        9.51      6.33 o 
  -4   6   5      189.12      184.11     11.02 o 
  -3   6   5      143.41      132.13      4.64 o 
  -2   6   5      280.20      233.48      7.82 o 
  -1   6   5       23.64       23.33      3.03 o 
   0   6   5      156.63      170.05      6.93 o 
   1   6   5      194.06      178.02      7.97 o 
   2   6   5        4.54        8.93      3.37 o 
   3   6   5        1.51        2.67      2.81 o 
   4   6   5        2.24        1.27      3.01 o 
   5   6   5      159.68      166.35     12.93 o 
   6   6   5      293.96      338.32     18.34 o 
   7   6   5        1.21       10.80      6.05 o 
   8   6   5        0.04       -2.20      2.54 o 
   9   6   5       19.72       26.56      8.08 o 
  10   6   5        6.99        8.59      3.57 o 
  11   6   5        2.97       11.90      4.54 o 
  12   6   5       30.37       30.32      8.61 o 
  13   6   5        0.37       -7.39      7.39 o 
  14   6   5       34.94       47.32     10.91 o 
  15   6   5        0.27      -10.02     10.02 o 
  16   6   5      351.82      371.48     32.50 o 
  17   6   5        4.17       13.93     15.36 o 
  18   6   5       41.36       64.48     19.81 o 
  19   6   5       72.60       86.13     16.38 o 
  20   6   5        0.45        7.26      7.90 o 
  21   6   5       19.93       35.91     14.29 o 
  22   6   5        4.29       11.20     10.70 o 
  23   6   5       17.32        9.76     11.32 o 
 -24   7   5        5.59       18.00     10.97 o 
 -23   7   5        2.03        5.04      8.67 o 
 -22   7   5        0.78       -2.66      7.15 o 
 -21   7   5        2.43       -2.17      8.35 o 
 -20   7   5        0.16        6.19      8.47 o 
 -19   7   5       24.70       14.93      9.26 o 
 -18   7   5        1.16        5.40      7.34 o 
 -17   7   5        0.43        6.40     22.90 o 
 -16   7   5       13.41        7.19      8.51 o 
 -15   7   5       12.99       -4.97      7.70 o 
 -14   7   5      541.26      503.56     41.28 o 
 -13   7   5       19.56       18.52     11.99 o 
 -12   7   5        1.78       -4.71      6.40 o 
 -11   7   5       20.32       61.86     17.66 o 
 -10   7   5        0.45       -4.93      8.18 o 
  -9   7   5       26.57       22.54      9.44 o 
  -8   7   5        0.35       -3.58      5.51 o 
  -7   7   5       12.60        7.87      7.44 o 
  -6   7   5       84.95      132.30     15.14 o 
  -5   7   5        6.71       22.40      6.99 o 
  -4   7   5        1.04        0.75      5.14 o 
  -3   7   5        4.43       18.72      6.89 o 
  -2   7   5      221.20      209.62      9.41 o 
  -1   7   5       65.71       57.22      3.69 o 
   0   7   5       64.35       48.72      5.13 o 
   1   7   5       41.26       41.80      4.20 o 
   2   7   5      128.05      149.85     12.28 o 
   3   7   5       15.29       16.33      3.99 o 
   4   7   5       47.66       35.96      5.13 o 
   5   7   5        2.11        6.78      4.99 o 
   6   7   5        3.33       10.24      4.82 o 
   7   7   5      348.01      316.27     17.43 o 
   8   7   5        5.47       -5.22      5.22 o 
   9   7   5       50.32       52.01      6.40 o 
  10   7   5       32.12       31.15      5.83 o 
  11   7   5       17.28       14.85      3.75 o 
  12   7   5        0.13        2.61      3.67 o 
  13   7   5        8.21        1.00      5.70 o 
  14   7   5        3.25       -5.48      7.12 o 
  15   7   5        1.27       -4.87      7.01 o 
  16   7   5        0.34        2.74      5.81 o 
  17   7   5      102.43      121.29     19.03 o 
  18   7   5      122.19      141.36     19.29 o 
  19   7   5        1.29        5.93      8.10 o 
  20   7   5        5.90       15.61     10.21 o 
  21   7   5       44.95       47.77     13.47 o 
  22   7   5        5.84       10.98     10.86 o 
 -23   8   5        5.72        3.14     10.62 o 
 -22   8   5        5.03       13.89     10.38 o 
 -21   8   5       24.98       19.75     11.37 o 
 -20   8   5       19.85       11.55      8.47 o 
 -19   8   5       15.17       56.47     16.13 o 
 -18   8   5       15.66       35.30     13.22 o 
 -17   8   5       89.60       87.34     15.10 o 
 -16   8   5      246.54      274.53     30.46 o 
 -15   8   5       62.77       40.10     12.77 o 
 -14   8   5       99.74       93.20     15.80 o 
 -13   8   5       67.50       53.86     12.56 o 
 -12   8   5        5.06       -0.12      6.22 o 
 -11   8   5       44.87       69.48     16.14 o 
 -10   8   5        9.53       19.73     15.14 o 
  -9   8   5        1.38        4.25      5.72 o 
  -8   8   5        3.93       -0.72      5.39 o 
  -7   8   5        9.81       24.06     11.56 o 
  -6   8   5       33.87       48.53     10.60 o 
  -5   8   5       17.92       24.86      9.72 o 
  -4   8   5      122.47      148.51     16.64 o 
  -3   8   5       20.56       26.74      7.82 o 
  -2   8   5       67.79       65.43      6.87 o 
  -1   8   5       70.16       72.86      7.81 o 
   0   8   5      370.73      319.61     19.47 o 
   1   8   5      149.23      137.92      7.40 o 
   2   8   5        0.42        8.87      5.24 o 
   3   8   5       24.44       38.01      5.80 o 
   4   8   5        4.21        3.37      4.53 o 
   5   8   5       62.49       53.67      6.47 o 
   6   8   5        4.84        3.03      3.81 o 
   7   8   5      140.13      160.90     11.74 o 
   8   8   5      382.78      423.32     19.59 o 
   9   8   5      710.74      723.06     37.37 o 
  10   8   5       82.17       85.40      7.17 o 
  11   8   5      181.29      174.30     10.58 o 
  12   8   5      315.11      289.25     14.79 o 
  13   8   5        0.08       -5.01      6.27 o 
  14   8   5       52.45       51.29     12.40 o 
  15   8   5       93.49      102.59     15.40 o 
  16   8   5        4.58        2.43      6.80 o 
  17   8   5       45.76       38.51     11.63 o 
  18   8   5        1.11       13.11      9.02 o 
  19   8   5        0.28       11.78      9.54 o 
  20   8   5        5.44        6.56      8.31 o 
  21   8   5       14.89       32.20     15.43 o 
  22   8   5        2.66       -8.29     10.44 o 
 -23   9   5        1.70        9.22     15.07 o 
 -22   9   5        0.00       -6.21      9.11 o 
 -21   9   5       44.20       52.33     15.47 o 
 -20   9   5       10.06        7.16     10.26 o 
 -19   9   5       32.43       28.98     23.48 o 
 -18   9   5        0.00       -2.36      6.62 o 
 -17   9   5       23.03       29.06     11.66 o 
 -16   9   5        4.61        0.92      7.02 o 
 -15   9   5      103.15      110.18     18.74 o 
 -14   9   5      232.70      244.17     28.80 o 
 -13   9   5       56.43       64.18     15.29 o 
 -12   9   5      115.22      140.50     20.28 o 
 -11   9   5       29.07       40.47     11.66 o 
 -10   9   5      249.59      250.48     23.41 o 
  -9   9   5       15.58       14.70      9.19 o 
  -8   9   5      429.66      419.27     35.50 o 
  -7   9   5      108.33      135.31     18.47 o 
  -6   9   5      207.10      196.37     20.17 o 
  -5   9   5      183.02      209.43     22.20 o 
  -4   9   5      121.72      121.24     15.83 o 
  -3   9   5      547.10      502.87     34.91 o 
  -2   9   5       56.72       48.67      6.03 o 
  -1   9   5      704.67      755.46     32.81 o 
   0   9   5      237.08      239.66     15.56 o 
   1   9   5       34.16       39.57      8.25 o 
   2   9   5      422.36      383.33     17.00 o 
   3   9   5      293.90      336.36     18.44 o 
   4   9   5      267.27      296.63     15.17 o 
   5   9   5      184.93      219.58     14.88 o 
   6   9   5      938.38      937.86     37.76 o 
   7   9   5       49.40       63.38      7.94 o 
   8   9   5      394.40      433.87     21.71 o 
   9   9   5       20.15       37.38      5.92 o 
  10   9   5      102.26      112.93     11.03 o 
  11   9   5       78.30       70.39      8.58 o 
  12   9   5       86.03       69.22      8.63 o 
  13   9   5      134.02      131.74     18.02 o 
  14   9   5        8.04       -4.86      6.79 o 
  15   9   5       19.72       14.76      9.25 o 
  16   9   5       24.47       14.88      8.61 o 
  17   9   5        2.24       -4.59      7.66 o 
  18   9   5       46.02       50.09     13.80 o 
  19   9   5        4.56        7.74      9.46 o 
  20   9   5        5.40       15.21      9.86 o 
  21   9   5        0.59       -8.39     11.75 o 
 -22  10   5        4.18       13.08     10.91 o 
 -21  10   5       53.35       56.47     17.14 o 
 -20  10   5       36.64       63.95     18.34 o 
 -19  10   5        3.76       10.98      8.90 o 
 -18  10   5       12.75       25.56     12.29 o 
 -17  10   5        0.08       21.42     20.89 o 
 -16  10   5       17.23       11.28      9.38 o 
 -15  10   5       80.40       84.35     17.77 o 
 -14  10   5        0.04        1.62      7.53 o 
 -13  10   5        0.76        1.67      8.14 o 
 -12  10   5        3.74        2.45      6.89 o 
 -11  10   5        0.56        8.89      6.60 o 
 -10  10   5      323.07      318.51     35.58 o 
  -9  10   5      336.85      356.44     31.43 o 
  -8  10   5       24.33       37.53     13.40 o 
  -7  10   5      175.02      157.45     18.37 o 
  -6  10   5      115.72      116.01     16.08 o 
  -5  10   5      105.38      106.95     15.04 o 
  -4  10   5       13.15       26.03     16.98 o 
  -3  10   5       51.47       59.63     11.87 o 
  -2  10   5       26.67       32.00     10.24 o 
  -1  10   5      438.40      456.93     23.61 o 
   0  10   5        0.94        6.29      6.34 o 
   1  10   5       82.03      104.92     13.46 o 
   2  10   5      258.92      241.93     11.59 o 
   3  10   5       60.80       53.37      7.59 o 
   4  10   5      211.56      209.81     12.08 o 
   5  10   5       11.59       18.71      4.93 o 
   6  10   5      262.40      268.74     15.71 o 
   7  10   5      215.51      215.47     14.08 o 
   8  10   5       25.31       30.16      6.85 o 
   9  10   5       63.57       69.27      7.90 o 
  10  10   5       42.19       47.21      7.03 o 
  11  10   5      103.33      103.72      8.85 o 
  12  10   5      152.03      161.30     14.39 o 
  13  10   5      160.76      177.16     27.12 o 
  14  10   5       51.58       60.75     13.61 o 
  15  10   5        3.57       30.09     16.63 o 
  16  10   5       39.13       20.86      9.14 o 
  17  10   5        0.92       -1.15      5.54 o 
  18  10   5        0.29        9.69      8.77 o 
  19  10   5        1.71        6.45      9.59 o 
  20  10   5        0.12        3.77      9.07 o 
 -21  11   5        1.40        8.46     10.32 o 
 -20  11   5       17.75       11.46     10.32 o 
 -19  11   5       32.16       24.81     12.47 o 
 -18  11   5        3.70       12.45      9.06 o 
 -17  11   5       13.03        2.99      8.47 o 
 -16  11   5       49.83       30.22     12.34 o 
 -15  11   5       48.02       64.95     16.67 o 
 -14  11   5       44.54       40.77     15.67 o 
 -13  11   5        1.74      -11.09     11.09 o 
 -12  11   5       25.21       33.95     10.21 o 
 -11  11   5        7.30        8.89     12.50 o 
 -10  11   5      120.30      110.71     19.48 o 
  -9  11   5      152.09      147.01     20.28 o 
  -8  11   5       33.03       31.76      9.75 o 
  -7  11   5      149.54      171.57     20.78 o 
  -6  11   5       27.78       21.86      9.14 o 
  -5  11   5        4.41       11.72      7.90 o 
  -4  11   5        0.00       -5.95      9.59 o 
  -3  11   5        5.99       20.94      9.67 o 
  -2  11   5      217.95      213.24     21.88 o 
  -1  11   5      389.44      355.69     31.38 o 
   0  11   5        0.02        3.70      4.99 o 
   1  11   5      462.26      455.34     24.20 o 
   2  11   5      530.68      493.46     26.81 o 
   3  11   5      170.54      163.32     16.23 o 
   4  11   5      150.84      141.77      9.79 o 
   5  11   5        5.02        6.84      4.90 o 
   6  11   5       39.97       42.98      6.13 o 
   7  11   5      148.06      140.56     11.51 o 
   8  11   5       14.66       25.14      5.73 o 
   9  11   5        8.27        6.86      4.62 o 
  10  11   5      187.87      210.54     14.60 o 
  11  11   5       49.19       41.61      7.21 o 
  12  11   5       60.56       69.65      8.87 o 
  13  11   5       46.82       64.53     13.55 o 
  14  11   5        0.32        1.86      6.69 o 
  15  11   5       27.08       29.93     10.82 o 
  16  11   5        0.55       -7.53      9.28 o 
  17  11   5       44.48       22.62     10.09 o 
  18  11   5        7.31       13.70      9.98 o 
  19  11   5       15.63       24.89     12.46 o 
 -20  12   5       31.89       27.22     14.10 o 
 -19  12   5        2.15        0.05      8.30 o 
 -18  12   5        2.26        0.66      7.87 o 
 -17  12   5        1.03      124.94     80.52 o 
 -16  12   5       53.23       61.61     16.38 o 
 -15  12   5       17.38        4.74      9.08 o 
 -14  12   5       40.61       64.17     16.62 o 
 -13  12   5       52.03       35.35     12.89 o 
 -12  12   5       52.59       63.61     14.95 o 
 -11  12   5        5.83       13.31      8.79 o 
 -10  12   5        0.01        8.79     12.80 o 
  -9  12   5      333.74      313.96     32.48 o 
  -8  12   5       63.62       91.56     15.91 o 
  -7  12   5      319.08      298.27     29.17 o 
  -6  12   5      501.48      480.26     41.61 o 
  -5  12   5      116.48      126.28     17.61 o 
  -4  12   5      898.69      885.84     59.75 o 
  -3  12   5       32.31       47.14     11.99 o 
  -2  12   5      796.51      788.74     51.38 o 
  -1  12   5      133.77      143.46     18.54 o 
   0  12   5      423.75      369.87     20.88 o 
   1  12   5       94.93       95.94     11.04 o 
   2  12   5      367.08      319.46     18.83 o 
   3  12   5      283.43      271.03     24.84 o 
   4  12   5       16.91       38.04     10.11 o 
   5  12   5      381.84      385.64     24.14 o 
   6  12   5       11.93        6.95      4.41 o 
   7  12   5       30.15       28.67      5.81 o 
   8  12   5      241.06      219.39     15.23 o 
   9  12   5       69.33       75.78      9.20 o 
  10  12   5        5.45       11.48      5.04 o 
  11  12   5      116.89      130.45     12.00 o 
  12  12   5      177.24      174.62     14.20 o 
  13  12   5       64.33       50.95     11.95 o 
  14  12   5        4.12       -1.78      7.78 o 
  15  12   5        3.66       14.07     16.79 o 
  16  12   5        6.34       -0.21      6.89 o 
  17  12   5       36.23       31.29     12.18 o 
  18  12   5       32.86       37.64     21.23 o 
 -18  13   5       19.62       23.80     13.97 o 
 -17  13   5        2.48       17.98     12.22 o 
 -16  13   5       12.98        9.05     11.51 o 
 -15  13   5        1.64        9.62     10.49 o 
 -14  13   5        3.04        9.03      9.09 o 
 -13  13   5        0.91        2.87      6.91 o 
 -12  13   5       13.10       18.45      9.86 o 
 -11  13   5        0.51       -8.94      8.94 o 
 -10  13   5       51.06       79.26     23.68 o 
  -9  13   5        9.63       23.96     10.75 o 
  -8  13   5        0.83       -0.05      7.42 o 
  -7  13   5        0.00        7.80      9.94 o 
  -6  13   5       36.91       37.02     11.01 o 
  -5  13   5      110.00       76.05     16.10 o 
  -4  13   5        0.76        8.92      7.18 o 
  -3  13   5      259.63      252.92     27.18 o 
  -2  13   5       73.13       91.12     15.44 o 
  -1  13   5       72.95       85.39     13.42 o 
   0  13   5        0.09       -2.18      6.59 o 
   1  13   5        3.35        2.87     11.20 o 
   2  13   5        5.61       -0.75      3.66 o 
   3  13   5       20.49       21.20      7.01 o 
   4  13   5        1.69       17.05     10.34 o 
   5  13   5       64.25       67.73      9.83 o 
   6  13   5       29.23       14.26      6.18 o 
   7  13   5        3.42        8.81      9.39 o 
   8  13   5        9.21       14.75      6.58 o 
   9  13   5        8.51        7.79      4.77 o 
  10  13   5       37.31       37.17      7.27 o 
  11  13   5        0.29        6.64      6.34 o 
  12  13   5        4.58       -3.33      5.01 o 
  13  13   5       30.92       30.67     15.94 o 
  14  13   5       24.49       47.45     17.87 o 
  15  13   5       11.41       16.02      9.74 o 
  16  13   5        0.20       -8.78      8.78 o 
 -17  14   5        7.60       32.22     12.81 o 
 -16  14   5        7.29       12.06     12.77 o 
 -15  14   5        0.30        6.33      9.75 o 
 -14  14   5        1.35       -0.62      7.43 o 
 -13  14   5        6.30       15.70     10.44 o 
 -12  14   5        2.03       -1.34      7.88 o 
 -11  14   5       20.08       20.22     12.77 o 
 -10  14   5        0.83        8.75      7.92 o 
  -9  14   5      118.98      151.79     23.15 o 
  -8  14   5       16.83       28.20     10.32 o 
  -7  14   5        7.73        2.63      7.77 o 
  -6  14   5       22.94       34.02     10.37 o 
  -5  14   5       38.97       21.91     10.40 o 
  -4  14   5      100.93      114.24     17.02 o 
  -3  14   5       39.64       18.09      9.86 o 
  -2  14   5       73.92       69.40     14.08 o 
  -1  14   5        1.01       10.55      8.38 o 
   0  14   5       24.65       12.31      8.74 o 
   1  14   5        2.97       12.88     19.39 o 
   2  14   5        0.00        6.01      7.29 o 
   3  14   5        1.31       -3.41      4.73 o 
   4  14   5        4.90       -4.44      5.91 o 
   5  14   5       23.60       46.81      9.35 o 
   6  14   5       13.06        4.04      5.57 o 
   7  14   5        4.65       -3.73      6.02 o 
   8  14   5       38.61       39.23      9.10 o 
   9  14   5      123.81      117.70     13.71 o 
  10  14   5        0.10        2.17      4.92 o 
  11  14   5        6.50        8.92      6.01 o 
  12  14   5        1.83        9.42      8.57 o 
  13  14   5        0.57       -3.99      9.29 o 
  14  14   5        1.41        1.00     12.91 o 
  15  14   5        7.94        4.31     18.39 o 
 -15  15   5        0.03       15.22     12.68 o 
 -14  15   5        2.02       -1.83      8.07 o 
 -13  15   5       10.50       -7.20     10.17 o 
 -12  15   5       40.53       52.67     16.56 o 
 -11  15   5        0.81        0.50      6.15 o 
 -10  15   5        7.25       21.39     14.14 o 
  -9  15   5        7.23       14.72      8.88 o 
  -8  15   5        1.80       15.98     13.08 o 
  -7  15   5       10.47       22.15     11.85 o 
  -6  15   5       14.39       32.83     11.30 o 
  -5  15   5        4.08       18.86     10.91 o 
  -4  15   5        0.97        9.90      8.00 o 
  -3  15   5        9.52        6.95      7.17 o 
  -2  15   5        0.68       -6.76      7.66 o 
  -1  15   5       11.09        9.61      7.48 o 
   0  15   5       32.36       23.29     10.06 o 
   1  15   5       57.94       61.23     12.57 o 
   2  15   5       76.10       73.19     14.52 o 
   3  15   5       33.70       22.76      9.39 o 
   4  15   5       28.10       23.68      9.23 o 
   5  15   5        4.01        1.82      6.93 o 
   6  15   5       10.97       17.20      6.83 o 
   7  15   5        6.99        8.29      6.46 o 
   8  15   5        0.12        2.18      5.31 o 
   9  15   5        0.19        0.35      4.79 o 
  10  15   5       22.69       27.62      8.73 o 
  11  15   5        4.65       -2.24      6.13 o 
  12  15   5        4.53       -2.56     11.85 o 
  13  15   5        4.58       -2.60     11.49 o 
 -12  16   5        2.13        8.64     10.99 o 
 -11  16   5       26.77       24.84     12.06 o 
 -10  16   5       29.03       56.82     14.24 o 
  -9  16   5        0.58        2.39      7.78 o 
  -8  16   5       12.02        7.72      8.68 o 
  -7  16   5        0.10        6.31      8.07 o 
  -6  16   5       21.60       31.63     12.57 o 
  -5  16   5        3.83       12.03      9.57 o 
  -4  16   5        6.88        8.70      8.15 o 
  -3  16   5        1.71        3.42      7.06 o 
  -2  16   5       22.13       12.38      8.57 o 
  -1  16   5       11.07        8.00      8.00 o 
   0  16   5       20.36       52.12     12.60 o 
   1  16   5       12.98       24.79     10.73 o 
   2  16   5        5.45       12.02     11.96 o 
   3  16   5        2.43        2.93      6.23 o 
   4  16   5        5.17       -7.12      7.79 o 
   5  16   5       20.94       29.70     12.07 o 
   6  16   5       18.10       19.77     10.88 o 
   7  16   5       72.54       70.59     14.58 o 
   8  16   5        1.43       -3.86      6.82 o 
   9  16   5        2.05        5.77      8.01 o 
  10  16   5       35.74       32.41     21.11 o 
  11  16   5       50.65       12.54     26.50 o 
  -9  17   5       21.11       37.42     13.38 o 
  -8  17   5        0.10        1.69      9.53 o 
  -7  17   5       28.03       18.44     11.34 o 
  -6  17   5        1.92        0.30      7.08 o 
  -5  17   5        0.02       -2.31      7.97 o 
  -4  17   5        2.12        3.98      7.79 o 
  -3  17   5       16.71       19.21     10.39 o 
  -2  17   5       16.82       15.12      9.78 o 
  -1  17   5        8.49       17.01     11.13 o 
   0  17   5        6.18        6.27      7.95 o 
   1  17   5        1.64        2.82      6.19 o 
   2  17   5        0.02        3.91      9.03 o 
   3  17   5        0.22        6.82      6.91 o 
   4  17   5        0.10        4.96      7.61 o 
   5  17   5       41.99       74.78     18.09 o 
   6  17   5        0.19       -4.27      9.82 o 
   7  17   5        4.51       19.06     10.86 o 
   8  17   5        6.23       29.81     13.21 o 
  -4  18   5       13.95       28.50     11.43 o 
  -3  18   5       25.61       22.61     14.69 o 
  -2  18   5       23.68       10.81      9.25 o 
  -1  18   5       25.09       24.49     13.24 o 
   0  18   5        0.29       14.95     11.84 o 
   1  18   5       22.99       21.92     15.86 o 
   2  18   5        1.84       -1.94     12.10 o 
 -25   0   6       39.56       22.68     18.85 o 
 -24   0   6       51.84       57.63     24.09 o 
 -23   0   6        1.39        4.98     11.88 o 
 -22   0   6        6.47       -3.22     11.05 o 
 -21   0   6       84.28       88.32     23.66 o 
 -20   0   6       24.37       49.65     11.60 o 
 -19   0   6       15.70       15.65      8.86 o 
 -18   0   6       10.89       13.37      7.80 o 
 -17   0   6       27.21       38.47      8.20 o 
 -16   0   6        3.63        3.08      6.13 o 
 -15   0   6       81.97      106.54     13.36 o 
 -14   0   6        3.86        3.83     19.60 o 
 -13   0   6     1621.29     1690.89     84.52 o 
 -12   0   6      309.26      297.64     21.08 o 
 -11   0   6     1842.13     1718.25     80.65 o 
 -10   0   6      293.62      287.57     18.58 o 
  -9   0   6      459.76      409.36     41.04 o 
  -8   0   6      208.91      213.75     15.26 o 
  -7   0   6      958.17      911.81     40.76 o 
  -6   0   6     1081.11     1138.96     53.32 o 
  -5   0   6        6.85       23.08      9.48 o 
  -4   0   6     3040.52     2852.98    121.88 o 
  -3   0   6     1983.43     1778.67     98.53 o 
  -2   0   6      681.79      740.18     38.76 o 
  -1   0   6      376.72      351.00     23.48 o 
   0   0   6       23.02       50.66     11.29 o 
   1   0   6      438.53      552.05     30.59 o 
   2   0   6      713.34      645.65     52.21 o 
   3   0   6      508.33      549.55     42.30 o 
   4   0   6      255.44      288.33     25.91 o 
   5   0   6      711.11      764.27     35.58 o 
   6   0   6       56.91       41.84      6.09 o 
   7   0   6      748.91      768.14     33.61 o 
   8   0   6      190.15      178.55     25.86 o 
   9   0   6        0.90       12.74     17.36 o 
  10   0   6      185.87      195.17     25.95 o 
  11   0   6      196.28      246.31     64.80 o 
  12   0   6        5.61        2.11     10.19 o 
  13   0   6      991.67     1027.56     93.02 o 
  14   0   6       47.58       30.71     13.26 o 
  15   0   6        2.75        3.17      7.83 o 
  16   0   6       20.36       10.92     11.40 o 
  17   0   6        0.30       10.48     12.16 o 
  18   0   6       12.65        9.87     13.45 o 
  19   0   6        0.93       11.72     13.13 o 
  20   0   6        1.20       -0.65      9.16 o 
  21   0   6        3.31       27.32     19.85 o 
  22   0   6       66.21       84.20     23.74 o 
  23   0   6       19.22       -4.51     18.28 o 
 -25   1   6       15.96       -2.26      9.73 o 
 -24   1   6       25.17       22.95     12.45 o 
 -23   1   6       13.49       15.16     10.42 o 
 -22   1   6       16.68       19.36     10.84 o 
 -21   1   6        0.02       -1.45      6.06 o 
 -20   1   6        6.75       18.94      8.61 o 
 -19   1   6       22.78       22.44      6.20 o 
 -18   1   6        6.89       20.11      5.37 o 
 -17   1   6       90.42       91.29      9.51 o 
 -16   1   6      148.48      143.77     11.50 o 
 -15   1   6       86.81       90.65      8.68 o 
 -14   1   6       52.86       65.29      7.72 o 
 -13   1   6      327.09      306.97     16.18 o 
 -12   1   6      801.40      791.97     42.01 o 
 -11   1   6       20.66       22.46      4.47 o 
 -10   1   6        9.14       15.01      3.69 o 
  -9   1   6        4.00        3.39      4.91 o 
  -8   1   6        0.19        5.38      2.87 o 
  -7   1   6      219.57      235.55     10.70 o 
  -6   1   6        2.15       10.89      6.13 o 
  -5   1   6     1348.97     1327.13     41.86 o 
  -4   1   6        0.09        6.74      6.71 o 
  -3   1   6      400.43      388.06     20.11 o 
  -2   1   6      291.77      263.19     14.45 o 
  -1   1   6     1428.61     1394.08     56.81 o 
   0   1   6      478.80      484.10     21.28 o 
   1   1   6      551.16      504.67     20.23 o 
   2   1   6      183.77      171.02     10.02 o 
   3   1   6       14.29       18.85      4.42 o 
   4   1   6      351.53      351.55     14.70 o 
   5   1   6      176.63      178.18      8.65 o 
   6   1   6      294.14      341.46     13.95 o 
   7   1   6        4.04       17.10     10.17 o 
   8   1   6      142.57      121.87      6.03 o 
   9   1   6       62.49       66.64     11.08 o 
  10   1   6       65.46       75.13     13.65 o 
  11   1   6       10.23       11.99      6.30 o 
  12   1   6        0.09        7.14      9.37 o 
  13   1   6        0.98       -6.53      7.92 o 
  14   1   6      125.05      146.24     23.00 o 
  15   1   6        6.35        6.75      8.19 o 
  16   1   6       13.51        7.51      6.85 o 
  17   1   6       15.14       12.27      8.54 o 
  18   1   6       58.87       69.12     16.05 o 
  19   1   6       29.91       34.04     12.14 o 
  20   1   6        1.34       -6.80      9.13 o 
  21   1   6        5.22       -6.72      7.56 o 
  22   1   6       11.53       18.08     19.09 o 
  23   1   6        4.79       -2.23      8.72 o 
 -25   2   6        0.06       22.90     30.52 o 
 -24   2   6        9.92       25.01     14.51 o 
 -23   2   6        0.81        7.29      8.35 o 
 -22   2   6        4.17       -3.31      6.60 o 
 -21   2   6       77.36       76.97     13.24 o 
 -20   2   6       54.46      102.24     30.36 o 
 -19   2   6       87.27      105.21     14.43 o 
 -18   2   6        0.13        3.99      5.47 o 
 -17   2   6        0.15        8.91      6.00 o 
 -16   2   6      198.12      183.43     12.58 o 
 -15   2   6      127.78      132.14     13.21 o 
 -14   2   6      911.13      941.77     40.77 o 
 -13   2   6       44.17       36.30      5.54 o 
 -12   2   6      114.97      119.18      8.97 o 
 -11   2   6      350.20      338.43     15.63 o 
 -10   2   6        4.66       23.16     11.74 o 
  -9   2   6       18.79       23.14      4.82 o 
  -8   2   6       69.88       71.59      9.92 o 
  -7   2   6       19.23       31.26      5.70 o 
  -6   2   6       26.51       35.15      6.89 o 
  -5   2   6        7.13        8.71      3.48 o 
  -4   2   6       24.84       26.33      4.25 o 
  -3   2   6      104.51      108.05      7.34 o 
  -2   2   6       93.61       91.43      7.09 o 
  -1   2   6      184.50      202.81     11.06 o 
   0   2   6        0.25       -0.50      2.91 o 
   1   2   6      124.86      167.21     12.56 o 
   2   2   6      344.34      392.25     18.62 o 
   3   2   6       10.52       13.57      8.45 o 
   4   2   6       38.79       48.41      7.62 o 
   5   2   6        0.64       10.62      3.41 o 
   6   2   6       74.15       80.11      6.15 o 
   7   2   6      105.05      101.22      6.46 o 
   8   2   6       47.32       47.70      7.75 o 
   9   2   6      191.33      183.78     18.25 o 
  10   2   6        7.55       13.79     11.85 o 
  11   2   6        0.50       12.74      9.72 o 
  12   2   6      132.23      127.40     16.17 o 
  13   2   6        3.69       12.21      8.05 o 
  14   2   6       92.06      108.51     16.32 o 
  15   2   6       30.18       35.51     10.87 o 
  16   2   6        4.60       -6.02      7.11 o 
  17   2   6        1.33       -2.46      6.90 o 
  18   2   6        6.45       12.26     10.05 o 
  19   2   6        4.56       24.06     11.44 o 
  20   2   6        0.03       -4.19      8.91 o 
  21   2   6        0.02       13.19      9.87 o 
  22   2   6        6.05       -8.78      8.78 o 
  23   2   6        0.22        9.01     10.69 o 
 -25   3   6        0.00      -18.98     18.98 o 
 -24   3   6        0.02       -4.52     11.08 o 
 -23   3   6       77.55       88.66     16.91 o 
 -22   3   6       42.51       50.26     12.00 o 
 -21   3   6       15.02       10.94      9.53 o 
 -20   3   6       33.61       40.38     10.15 o 
 -19   3   6        4.84       10.49      6.87 o 
 -18   3   6       25.46       33.98      9.65 o 
 -17   3   6       78.41       89.02     14.94 o 
 -16   3   6      188.99      199.99     19.62 o 
 -15   3   6      362.68      407.71     29.26 o 
 -14   3   6        1.07        7.59      7.38 o 
 -13   3   6       23.43       34.44      9.94 o 
 -12   3   6        8.04        7.64      5.69 o 
 -11   3   6       46.95       48.54      6.96 o 
 -10   3   6       50.60       84.95     17.38 o 
  -9   3   6        2.77        7.78      6.40 o 
  -8   3   6       45.39       58.75      6.24 o 
  -7   3   6      158.26      165.61      7.23 o 
  -6   3   6       76.03       72.45      4.47 o 
  -5   3   6      117.45      121.64      6.92 o 
  -4   3   6      791.48      770.87     31.47 o 
  -3   3   6       90.90       79.36      8.23 o 
  -2   3   6      184.53      161.10     12.35 o 
  -1   3   6      123.46      100.48      9.67 o 
   0   3   6        4.03       10.05      8.06 o 
   1   3   6      615.67      555.08     22.86 o 
   2   3   6      111.99      123.41      8.41 o 
   3   3   6      598.22      619.78     28.52 o 
   4   3   6      785.60      828.20     36.38 o 
   5   3   6      203.72      214.00     11.69 o 
   6   3   6       20.89       20.73      4.84 o 
   7   3   6       32.92       38.66      4.87 o 
   8   3   6      180.07      169.98      8.54 o 
   9   3   6        1.05        7.82      6.46 o 
  10   3   6       24.05       32.82      9.15 o 
  11   3   6        8.31       15.34      7.52 o 
  12   3   6        1.02        1.46      7.14 o 
  13   3   6      160.29      182.69     22.08 o 
  14   3   6        0.90        4.31      6.55 o 
  15   3   6       62.95       71.80     14.33 o 
  16   3   6       74.50       69.26     14.16 o 
  17   3   6        1.03        3.67      6.92 o 
  18   3   6        1.02        9.40     10.40 o 
  19   3   6       24.82       68.14     14.80 o 
  20   3   6        8.86        4.34      8.45 o 
  21   3   6        0.80        7.51      8.89 o 
  22   3   6        1.74        4.09      7.73 o 
  23   3   6        0.03       -2.80      9.10 o 
 -24   4   6        5.10       20.01     12.78 o 
 -23   4   6        7.45        3.73      7.67 o 
 -22   4   6        0.01        2.05      6.86 o 
 -21   4   6        9.85       15.81     10.18 o 
 -20   4   6        0.05        9.56      8.04 o 
 -19   4   6       24.12       56.31     10.93 o 
 -18   4   6       58.52       82.25     15.10 o 
 -17   4   6        0.03       -7.13      7.13 o 
 -16   4   6        0.19       11.35      9.13 o 
 -15   4   6        7.18        4.30      7.16 o 
 -14   4   6      128.57      124.48     13.11 o 
 -13   4   6        2.32       10.69     10.05 o 
 -12   4   6        0.94        1.40      4.41 o 
 -11   4   6        9.50       34.51     13.62 o 
 -10   4   6       58.15       54.63      7.64 o 
  -9   4   6        4.77        9.42      5.85 o 
  -8   4   6        0.50       -6.62      6.62 o 
  -7   4   6        1.80        4.36      3.74 o 
  -6   4   6       40.71       40.31      7.70 o 
  -5   4   6       46.14       49.19      3.45 o 
  -4   4   6      342.87      386.39     17.77 o 
  -3   4   6       64.88       65.52      5.90 o 
  -2   4   6      247.02      272.57     11.91 o 
  -1   4   6     1346.80     1538.13     57.75 o 
   0   4   6        0.74        4.06      3.36 o 
   1   4   6      664.66      771.44     28.48 o 
   2   4   6       22.78       24.35      5.64 o 
   3   4   6      365.65      351.17     16.15 o 
   4   4   6       50.67       64.02      8.34 o 
   5   4   6       91.28       96.07      7.11 o 
   6   4   6        0.50        9.34      6.31 o 
   7   4   6       24.00       20.21      7.36 o 
   8   4   6       21.15       24.95      4.04 o 
   9   4   6      128.00      113.72      6.40 o 
  10   4   6      103.15      100.94     13.63 o 
  11   4   6      156.84      164.22     17.88 o 
  12   4   6       52.76       54.09     11.28 o 
  13   4   6      253.42      231.65     22.86 o 
  14   4   6      121.61      110.01     15.36 o 
  15   4   6       23.88       21.45      8.85 o 
  16   4   6       22.08       25.60      9.56 o 
  17   4   6       21.59       23.01     18.14 o 
  18   4   6       25.94       24.88     14.17 o 
  19   4   6       12.50        8.45      8.43 o 
  20   4   6       44.32       50.79     16.37 o 
  21   4   6        1.13        5.83      9.07 o 
  22   4   6        0.93       21.93     17.71 o 
 -24   5   6        0.00       -0.58      8.42 o 
 -23   5   6       11.50       13.02     18.91 o 
 -22   5   6        0.06        3.09      7.79 o 
 -21   5   6        4.62       11.78     10.26 o 
 -20   5   6       14.85       27.48     10.81 o 
 -19   5   6       85.15       97.28     16.01 o 
 -18   5   6       44.38       42.26     16.08 o 
 -17   5   6        0.66        5.28      6.12 o 
 -16   5   6        4.48        9.40      8.81 o 
 -15   5   6        2.10        1.40      5.30 o 
 -14   5   6      230.16      227.05     16.38 o 
 -13   5   6       51.68       52.90      7.70 o 
 -12   5   6       81.64       98.23     11.50 o 
 -11   5   6       14.90       18.37      5.95 o 
 -10   5   6        2.29        1.10      4.00 o 
  -9   5   6        3.31        5.97      4.07 o 
  -8   5   6      107.19      127.71      9.74 o 
  -7   5   6      109.63      103.87      9.05 o 
  -6   5   6       37.09       27.70      8.34 o 
  -5   5   6        2.23        1.40      2.88 o 
  -4   5   6       73.80       75.03      7.24 o 
  -3   5   6      635.78      602.84     21.32 o 
  -2   5   6       46.37       44.69      5.04 o 
  -1   5   6       17.88       31.20      7.47 o 
   0   5   6       30.58       45.93      5.37 o 
   1   5   6      324.38      326.37     14.25 o 
   2   5   6       81.26       79.42      7.31 o 
   3   5   6       95.50      112.95      9.26 o 
   4   5   6        0.04       19.38     10.52 o 
   5   5   6       75.73       75.63      9.17 o 
   6   5   6      261.69      277.36     17.67 o 
   7   5   6      192.87      218.49     13.48 o 
   8   5   6      266.35      295.53     15.63 o 
   9   5   6       48.66       60.08      5.75 o 
  10   5   6       80.78       96.66     12.63 o 
  11   5   6       40.46       42.81      9.98 o 
  12   5   6        1.24        2.08      5.48 o 
  13   5   6        8.79        8.97     11.22 o 
  14   5   6      197.96      182.67     21.61 o 
  15   5   6        7.03       12.85      8.59 o 
  16   5   6        3.32       -6.09      7.77 o 
  17   5   6        5.31       -7.17      8.32 o 
  18   5   6       33.46       40.82     12.50 o 
  19   5   6       45.86       29.70     11.64 o 
  20   5   6        9.77        1.61      8.35 o 
  21   5   6        1.70       19.16     12.04 o 
  22   5   6        9.42       11.51     10.30 o 
 -24   6   6        3.88       -2.36      9.65 o 
 -23   6   6        1.25       18.89     15.53 o 
 -22   6   6        1.56       10.95     10.16 o 
 -21   6   6       12.74        6.50      9.47 o 
 -20   6   6       28.27       26.66     11.95 o 
 -19   6   6        0.26        2.03      6.59 o 
 -18   6   6       26.96       24.59     11.75 o 
 -17   6   6      127.16      167.74     34.67 o 
 -16   6   6        0.16       -7.16      7.89 o 
 -15   6   6      164.52      187.23     24.10 o 
 -14   6   6      119.98      103.73     16.12 o 
 -13   6   6        2.49       17.23     12.56 o 
 -12   6   6        1.14        7.87      9.26 o 
 -11   6   6        3.06       22.17      8.18 o 
 -10   6   6        3.69        4.24      6.76 o 
  -9   6   6        2.28       -6.02      6.22 o 
  -8   6   6        0.71        4.50      5.97 o 
  -7   6   6        2.81        0.17      4.89 o 
  -6   6   6      802.72      783.71     46.98 o 
  -5   6   6      250.78      305.66     26.02 o 
  -4   6   6        0.13        6.82      3.13 o 
  -3   6   6       20.61       21.24      3.21 o 
  -2   6   6       39.28       33.80      5.67 o 
  -1   6   6      166.40      166.11     12.05 o 
   0   6   6        4.28       10.23      5.79 o 
   1   6   6      213.28      212.28     10.55 o 
   2   6   6       14.44       18.83      4.84 o 
   3   6   6      580.20      522.28     24.53 o 
   4   6   6      148.04      154.34     11.24 o 
   5   6   6       89.39       91.90     11.86 o 
   6   6   6      836.38      803.97     39.10 o 
   7   6   6       35.99       28.02      7.00 o 
   8   6   6        3.56       -3.41      3.41 o 
   9   6   6       65.28       54.53      5.64 o 
  10   6   6       32.45       26.38      3.84 o 
  11   6   6       33.99       25.63      8.77 o 
  12   6   6       54.59       67.35     12.74 o 
  13   6   6        2.06        3.31      6.64 o 
  14   6   6        7.72       10.71      9.25 o 
  15   6   6       96.53       71.83     14.41 o 
  16   6   6        3.15       -5.39      7.71 o 
  17   6   6       25.58       36.15     16.02 o 
  18   6   6       18.77       42.16     12.91 o 
  19   6   6        4.50       10.69      9.96 o 
  20   6   6        2.85        8.56      8.51 o 
  21   6   6       33.06       24.35     11.54 o 
  22   6   6       10.51        9.90      9.50 o 
 -23   7   6        0.01       -0.42      8.31 o 
 -22   7   6        0.03       -1.50      7.77 o 
 -21   7   6       23.77       63.43     27.67 o 
 -20   7   6       12.47       -4.82      8.37 o 
 -19   7   6       27.05       20.55     10.27 o 
 -18   7   6       33.53       38.76     14.15 o 
 -17   7   6        1.34        9.73      8.54 o 
 -16   7   6       17.66       11.25      9.43 o 
 -15   7   6        2.09        2.20      7.83 o 
 -14   7   6      140.35      120.93     17.40 o 
 -13   7   6      108.57      120.88     17.72 o 
 -12   7   6       11.19       10.68      8.76 o 
 -11   7   6       14.76        8.75      6.98 o 
 -10   7   6       92.43       82.07     15.40 o 
  -9   7   6        0.01       17.13     13.02 o 
  -8   7   6       98.33      119.71     17.79 o 
  -7   7   6      123.39      141.55     24.36 o 
  -6   7   6      135.75      157.94     18.00 o 
  -5   7   6       38.97       44.32     11.98 o 
  -4   7   6        9.59       -3.19      6.76 o 
  -3   7   6      173.15      175.83     18.24 o 
  -2   7   6        2.92        8.50      7.96 o 
  -1   7   6       96.94      100.74      6.10 o 
   0   7   6        0.03       -1.29      2.39 o 
   1   7   6       54.31       47.74      7.72 o 
   2   7   6        2.13        5.57      3.45 o 
   3   7   6      107.52       93.68      9.28 o 
   4   7   6      711.52      721.21     29.23 o 
   5   7   6       66.42       70.02      7.55 o 
   6   7   6        3.09        0.42      3.99 o 
   7   7   6      205.01      222.75     16.37 o 
   8   7   6       27.90       39.51     11.33 o 
   9   7   6      342.73      313.52     15.34 o 
  10   7   6      207.10      189.06     10.45 o 
  11   7   6        4.27        0.52      5.46 o 
  12   7   6       83.67       92.63     14.84 o 
  13   7   6       20.46       36.17     12.64 o 
  14   7   6        0.93       -2.05      7.67 o 
  15   7   6        1.99        0.37      9.71 o 
  16   7   6       17.38        9.11      8.27 o 
  17   7   6        2.49        6.63      7.91 o 
  18   7   6        7.46       23.56     12.39 o 
  19   7   6        4.76        3.54      7.67 o 
  20   7   6       12.36       39.86     20.52 o 
  21   7   6        0.00        2.27      8.74 o 
 -22   8   6        0.60       -2.56      9.13 o 
 -21   8   6        0.07        5.38      9.49 o 
 -20   8   6        0.23      -15.53     15.53 o 
 -19   8   6       27.41       28.46     15.01 o 
 -18   8   6       76.17       77.91     16.90 o 
 -17   8   6        0.10       -2.84      8.10 o 
 -16   8   6        3.05       -1.20      8.40 o 
 -15   8   6        2.02        3.52      6.54 o 
 -14   8   6      130.83      117.87     16.79 o 
 -13   8   6      116.65      140.35     18.64 o 
 -12   8   6       17.92       14.35      7.57 o 
 -11   8   6        8.44       11.53      9.79 o 
 -10   8   6        0.32       12.61      9.18 o 
  -9   8   6        0.30       13.47      8.68 o 
  -8   8   6        3.42        4.46      7.07 o 
  -7   8   6       19.31       32.24     11.07 o 
  -6   8   6       39.82       21.98      9.28 o 
  -5   8   6       40.58       52.57     12.60 o 
  -4   8   6      223.06      206.16     23.25 o 
  -3   8   6      221.37      218.03     21.32 o 
  -2   8   6       12.65       16.59     12.28 o 
  -1   8   6       44.14       55.31      9.31 o 
   0   8   6       92.10       77.14      5.55 o 
   1   8   6       14.24       15.67      5.99 o 
   2   8   6      523.34      540.25     21.56 o 
   3   8   6      278.93      288.32     20.66 o 
   4   8   6       15.51       55.15     15.38 o 
   5   8   6       11.18       26.25      7.32 o 
   6   8   6        0.25        0.18      3.45 o 
   7   8   6      375.47      390.71     20.74 o 
   8   8   6       18.18       18.10      6.22 o 
   9   8   6      239.36      225.78     13.61 o 
  10   8   6        1.69        1.83      3.97 o 
  11   8   6       69.76       69.49      9.27 o 
  12   8   6      203.95      221.19     24.95 o 
  13   8   6        7.81        8.90      7.55 o 
  14   8   6       13.89       11.23      7.67 o 
  15   8   6        3.67       -3.68      7.26 o 
  16   8   6       35.58       25.43     11.23 o 
  17   8   6        0.33        5.25      7.64 o 
  18   8   6       21.71       32.50     14.47 o 
  19   8   6        1.56       -2.64      8.34 o 
  20   8   6       10.22        8.91      9.64 o 
 -22   9   6       16.27       23.90     14.30 o 
 -21   9   6        0.07       -8.06      9.22 o 
 -20   9   6        0.70        8.77      9.99 o 
 -19   9   6       11.36       49.73     16.51 o 
 -18   9   6       23.90       42.41     14.34 o 
 -17   9   6      113.21      103.41     17.91 o 
 -16   9   6        3.08       -4.18      8.35 o 
 -15   9   6       31.93       21.17     12.75 o 
 -14   9   6       24.32       52.41     14.68 o 
 -13   9   6        0.03       -3.75      6.53 o 
 -12   9   6        7.90       12.07      8.18 o 
 -11   9   6       35.48       47.16     11.31 o 
 -10   9   6        0.57        2.80      6.17 o 
  -9   9   6       19.02       30.55     13.34 o 
  -8   9   6       35.81       28.84     12.04 o 
  -7   9   6       10.64       13.91      7.29 o 
  -6   9   6       24.66       28.07     10.90 o 
  -5   9   6       13.31       10.33     11.77 o 
  -4   9   6       55.55       61.94     12.00 o 
  -3   9   6       74.83       83.78     15.26 o 
  -2   9   6       65.30       63.12     12.67 o 
  -1   9   6      168.93      180.58     21.90 o 
   0   9   6      164.42      150.38     12.59 o 
   1   9   6      183.31      160.31     13.64 o 
   2   9   6       86.71      106.97      8.28 o 
   3   9   6       13.19       50.13      8.56 o 
   4   9   6       79.17       82.31      8.93 o 
   5   9   6      668.48      682.02     31.16 o 
   6   9   6      115.46      102.24      9.67 o 
   7   9   6      449.11      431.29     21.35 o 
   8   9   6       30.57       28.94      5.88 o 
   9   9   6       59.55       49.73      6.78 o 
  10   9   6      394.54      403.50     23.52 o 
  11   9   6       66.87       65.06      7.62 o 
  12   9   6       27.31       39.81     15.04 o 
  13   9   6       25.40       34.93     11.39 o 
  14   9   6        0.04        2.68     10.85 o 
  15   9   6       16.81       17.31      9.93 o 
  16   9   6        5.84        1.61      6.77 o 
  17   9   6       22.56       42.45     12.34 o 
  18   9   6       47.33       48.47     14.30 o 
  19   9   6        0.08       -2.10      9.05 o 
  20   9   6        2.55       20.45     12.59 o 
 -21  10   6        0.36       -0.06     12.43 o 
 -20  10   6       15.74        8.55      7.60 o 
 -19  10   6        0.53        5.92      9.29 o 
 -18  10   6       35.72       51.82     18.94 o 
 -17  10   6       78.20       79.78     19.67 o 
 -16  10   6        0.73        4.78      7.50 o 
 -15  10   6       21.91        6.44      8.83 o 
 -14  10   6       14.25       24.87     16.19 o 
 -13  10   6        8.72        1.36      6.61 o 
 -12  10   6        4.82       -2.05      9.22 o 
 -11  10   6       20.18       26.08     10.90 o 
 -10  10   6       10.30       16.28     14.99 o 
  -9  10   6        5.28       11.77      7.55 o 
  -8  10   6        1.91       21.53     11.18 o 
  -7  10   6        0.29       -5.35      6.47 o 
  -6  10   6       13.29        9.71      9.55 o 
  -5  10   6       15.89       26.37     16.05 o 
  -4  10   6       63.50       45.59     10.79 o 
  -3  10   6      300.78      274.74     28.11 o 
  -2  10   6        5.13        5.48      8.89 o 
  -1  10   6      686.97      612.01     44.68 o 
   0  10   6      522.40      507.67     36.51 o 
   1  10   6       63.76       67.08     10.05 o 
   2  10   6      240.40      218.71     17.75 o 
   3  10   6      182.94      150.10      9.62 o 
   4  10   6      191.35      183.37     15.06 o 
   5  10   6       91.37       90.57      8.30 o 
   6  10   6       65.63       56.23      7.32 o 
   7  10   6       17.05       21.13      5.79 o 
   8  10   6      126.60      103.59      9.89 o 
   9  10   6       31.76       36.90      6.37 o 
  10  10   6        0.03       -0.05      3.55 o 
  11  10   6       27.62       48.22      8.31 o 
  12  10   6      136.25      140.67     17.42 o 
  13  10   6        0.07        8.78      8.00 o 
  14  10   6       18.20        5.69      7.28 o 
  15  10   6       14.92       12.26      9.40 o 
  16  10   6       28.38       19.65     10.64 o 
  17  10   6        0.00        8.36      8.21 o 
  18  10   6        7.19       14.99      9.72 o 
  19  10   6        0.80       -5.42     11.77 o 
 -20  11   6       12.06        3.26      9.85 o 
 -19  11   6        2.27        4.14     10.34 o 
 -18  11   6       26.53       12.61     11.30 o 
 -17  11   6        1.67        7.69      8.29 o 
 -16  11   6        0.18        9.79     14.24 o 
 -15  11   6        1.30        8.90     10.06 o 
 -14  11   6      131.26      151.68     22.60 o 
 -13  11   6       15.95       27.99     11.10 o 
 -12  11   6        6.14        6.92     14.16 o 
 -11  11   6       15.85       35.08     12.10 o 
 -10  11   6        2.24        3.38      8.48 o 
  -9  11   6        0.01       16.15      8.88 o 
  -8  11   6       94.25       70.61     14.95 o 
  -7  11   6      234.17      230.49     23.32 o 
  -6  11   6        3.87       19.04      8.86 o 
  -5  11   6      294.09      303.38     29.65 o 
  -4  11   6       84.25       91.04     15.20 o 
  -3  11   6       98.67       87.76     14.00 o 
  -2  11   6       89.64       92.36     16.35 o 
  -1  11   6      215.94      181.05     20.84 o 
   0  11   6        0.01       16.01      9.40 o 
   1  11   6       10.77       25.99      9.51 o 
   2  11   6      357.22      337.66     23.58 o 
   3  11   6      124.19      116.64     12.58 o 
   4  11   6       43.81       52.94     12.44 o 
   5  11   6       20.75       45.55     15.43 o 
   6  11   6        4.30        7.44      4.08 o 
   7  11   6      128.79       95.65      9.32 o 
   8  11   6      134.01      119.89     10.72 o 
   9  11   6        7.18       10.86      4.99 o 
  10  11   6        0.48        2.42      4.43 o 
  11  11   6      186.69      171.01     13.82 o 
  12  11   6        0.24        7.92      9.64 o 
  13  11   6        1.40        0.11      6.52 o 
  14  11   6       20.31       26.04      9.87 o 
  15  11   6       10.42        2.58      7.18 o 
  16  11   6        1.74        8.60      9.25 o 
  17  11   6       25.39       31.56     20.22 o 
  18  11   6       14.51       20.28     12.10 o 
 -18  12   6       12.35       54.93     18.13 o 
 -17  12   6        2.53       27.54     28.82 o 
 -16  12   6        3.94       11.36     10.84 o 
 -15  12   6        1.06       -0.97      8.40 o 
 -14  12   6       24.20       19.11     12.21 o 
 -13  12   6        0.81       -0.45      8.10 o 
 -12  12   6        3.36       14.98      9.53 o 
 -11  12   6       78.51       81.11     18.06 o 
 -10  12   6        0.77       -8.75      9.48 o 
  -9  12   6       36.95       36.78     12.67 o 
  -8  12   6        3.28       -4.52      6.62 o 
  -7  12   6        4.22        9.33      7.58 o 
  -6  12   6       44.58       58.28     14.02 o 
  -5  12   6       11.15       10.43      7.35 o 
  -4  12   6       42.27       47.59     14.88 o 
  -3  12   6       34.91       87.99     27.49 o 
  -2  12   6        3.87       17.11      9.29 o 
  -1  12   6      380.40      368.57     33.81 o 
   0  12   6      274.55      299.65     33.41 o 
   1  12   6       72.31       69.32     16.01 o 
   2  12   6        0.35       34.66     19.97 o 
   3  12   6        3.94        9.21      6.79 o 
   4  12   6       98.98      107.34     15.59 o 
   5  12   6      186.29      217.37     18.29 o 
   6  12   6        0.86        1.60      5.69 o 
   7  12   6       40.01       53.09     10.12 o 
   8  12   6       13.63       28.51      7.75 o 
   9  12   6        0.01        9.14      5.69 o 
  10  12   6       52.48       66.97      8.86 o 
  11  12   6       82.59      107.42     22.65 o 
  12  12   6        6.84       17.11     16.38 o 
  13  12   6       16.89       15.23      8.03 o 
  14  12   6       15.36        8.58     10.76 o 
  15  12   6        1.62        5.98      7.92 o 
  16  12   6        4.28       -9.81      9.81 o 
 -17  13   6        7.16       46.12     18.49 o 
 -16  13   6       12.25        6.66     14.87 o 
 -15  13   6        0.78       15.83     35.88 o 
 -14  13   6        9.96       35.06     17.58 o 
 -13  13   6       49.95       30.91     13.17 o 
 -12  13   6       49.80       49.36     15.48 o 
 -11  13   6        0.92       -3.91     10.89 o 
 -10  13   6       21.80       20.02     11.85 o 
  -9  13   6        7.71       14.87      9.66 o 
  -8  13   6       93.95       66.19     14.61 o 
  -7  13   6       87.21      104.31     19.50 o 
  -6  13   6       10.08       13.31     10.84 o 
  -5  13   6       73.31       95.44     20.01 o 
  -4  13   6       28.10       31.39     11.06 o 
  -3  13   6        0.01       19.62     14.96 o 
  -2  13   6       57.98       68.40     14.22 o 
  -1  13   6       81.77       88.68     16.77 o 
   0  13   6       77.73       66.86     14.65 o 
   1  13   6        0.56       -0.75      7.45 o 
   2  13   6        7.84       -5.21      6.54 o 
   3  13   6        0.22        1.51      5.81 o 
   4  13   6        1.10        0.37      6.13 o 
   5  13   6        0.06       18.37     10.93 o 
   6  13   6        1.85        1.57      4.41 o 
   7  13   6        4.79       -2.71      5.48 o 
   8  13   6        6.90        3.27      4.85 o 
   9  13   6       21.43       30.79      8.80 o 
  10  13   6        8.22        9.70      6.23 o 
  11  13   6       11.41       22.02     22.17 o 
  12  13   6        0.06        7.95     17.09 o 
  13  13   6        6.05        7.70      9.24 o 
  14  13   6        3.65        6.04     18.07 o 
  15  13   6       12.89        6.96     10.84 o 
 -15  14   6        1.21       20.74     14.89 o 
 -14  14   6       11.64       20.76     18.36 o 
 -13  14   6       17.92       25.42     14.17 o 
 -12  14   6       11.19        2.13      8.09 o 
 -11  14   6        9.54        3.30      7.55 o 
 -10  14   6        8.66        2.19      7.25 o 
  -9  14   6        1.61       -7.12      8.48 o 
  -8  14   6       61.65       47.42     14.41 o 
  -7  14   6       98.16      126.27     22.56 o 
  -6  14   6       35.20       42.77     14.00 o 
  -5  14   6        2.09        8.64      8.52 o 
  -4  14   6        5.05       14.32      9.47 o 
  -3  14   6        0.14       -0.51      5.99 o 
  -2  14   6        5.43       -5.01      7.04 o 
  -1  14   6        7.82       -2.29      7.26 o 
   0  14   6      102.00      112.48     17.47 o 
   1  14   6        2.53       -5.83      7.18 o 
   2  14   6        0.41        4.33      6.39 o 
   3  14   6        7.61        7.08      7.15 o 
   4  14   6       12.26       -1.76      5.28 o 
   5  14   6        0.59        6.17      7.08 o 
   6  14   6       16.71       27.34      9.64 o 
   7  14   6       14.37       -1.42      6.20 o 
   8  14   6       49.98       46.86      9.87 o 
   9  14   6        3.32       -0.31      5.17 o 
  10  14   6        0.06       -4.10      6.84 o 
  11  14   6       19.76       19.41     16.78 o 
  12  14   6       11.29        5.44      9.74 o 
  13  14   6       20.67       24.88     22.58 o 
 -13  15   6        0.24        4.80      9.11 o 
 -12  15   6        0.98        0.30      7.20 o 
 -11  15   6        2.35        6.80      8.85 o 
 -10  15   6       53.79       57.70     14.91 o 
  -9  15   6        1.74        2.90      8.51 o 
  -8  15   6       28.90       34.45     13.88 o 
  -7  15   6        1.72        2.40      8.06 o 
  -6  15   6       37.08       28.66     11.56 o 
  -5  15   6       54.31       36.35     11.66 o 
  -4  15   6        1.93        6.88     13.64 o 
  -3  15   6        0.00       -1.55      8.10 o 
  -2  15   6        6.06        8.22     10.71 o 
  -1  15   6       15.02       14.81     11.02 o 
   0  15   6       33.26       27.94     11.09 o 
   1  15   6        0.94       -6.59      7.89 o 
   2  15   6       32.91       44.46     11.27 o 
   3  15   6        1.08       -6.10      7.80 o 
   4  15   6        3.34        3.95      7.92 o 
   5  15   6        4.80        7.66      7.60 o 
   6  15   6        0.11       13.54     10.89 o 
   7  15   6        7.83       17.84      9.07 o 
   8  15   6       11.66        1.09      6.08 o 
   9  15   6        0.76        6.49      6.81 o 
  10  15   6       13.00       34.01     32.31 o 
  11  15   6       13.65       14.97     24.19 o 
 -11  16   6       17.83       15.72     10.09 o 
 -10  16   6        3.57        5.40      8.84 o 
  -9  16   6       10.30       17.59     10.45 o 
  -8  16   6        2.85       24.08     19.15 o 
  -7  16   6        3.05       12.30      9.32 o 
  -6  16   6       32.57       17.84     11.64 o 
  -5  16   6        2.58       51.14     35.11 o 
  -4  16   6        0.16       -6.44      8.92 o 
  -3  16   6        4.80        6.20      8.05 o 
  -2  16   6        1.49       -0.89      6.72 o 
  -1  16   6       30.04       13.85      9.34 o 
   0  16   6       21.81       18.53     10.69 o 
   1  16   6       16.06       21.63     14.08 o 
   2  16   6        2.09        0.88      5.66 o 
   3  16   6        0.97        4.91      7.95 o 
   4  16   6        9.36       25.80     16.86 o 
   5  16   6        3.76        5.63      9.15 o 
   6  16   6        2.23       -9.11      9.42 o 
   7  16   6        1.42       -2.95      7.65 o 
   8  16   6       15.26       19.78      8.71 o 
  -6  17   6        3.34       -7.22      8.89 o 
  -5  17   6        1.56       -0.87      7.38 o 
  -4  17   6        3.47        4.70      8.31 o 
  -3  17   6        6.55        7.38      9.14 o 
  -2  17   6        5.23       16.60     11.32 o 
  -1  17   6        8.67        2.75      8.18 o 
   0  17   6       39.47       41.85     14.31 o 
   1  17   6        3.67        6.01      8.27 o 
   2  17   6       27.07       38.39     12.88 o 
   3  17   6        3.01       -4.97      7.94 o 
   4  17   6        1.35       -1.76      8.99 o 
 -24   1   7        3.24        3.37     11.17 o 
 -23   1   7        0.46       19.53     19.92 o 
 -22   1   7       10.53       15.30     12.14 o 
 -21   1   7        0.59       14.70     11.68 o 
 -20   1   7        5.01        7.68     11.20 o 
 -19   1   7       24.45       20.42     11.36 o 
 -18   1   7        0.44       -0.27      4.68 o 
 -17   1   7        9.46       21.78      8.20 o 
 -16   1   7       91.73      108.10     13.08 o 
 -15   1   7       67.25       70.83      7.35 o 
 -14   1   7       19.37       24.03      6.46 o 
 -13   1   7        1.22        6.89      5.66 o 
 -12   1   7      266.68      272.26     24.55 o 
 -11   1   7      784.87      814.66     58.77 o 
 -10   1   7      310.36      285.33     14.47 o 
  -9   1   7        8.69       13.58      5.64 o 
  -8   1   7        4.01        9.43      3.83 o 
  -7   1   7        5.02        1.79      3.97 o 
  -6   1   7       82.38       70.63      7.44 o 
  -5   1   7      178.60      199.09     12.36 o 
  -4   1   7       89.49       82.99      8.18 o 
  -3   1   7        0.44        3.85      4.50 o 
  -2   1   7       73.76       69.02     10.04 o 
  -1   1   7      188.55      172.32     11.94 o 
   0   1   7      616.32      668.72     30.14 o 
   1   1   7        0.00       -3.63      4.49 o 
   2   1   7       90.17       89.94      9.03 o 
   3   1   7      334.11      271.98     16.27 o 
   4   1   7       16.73       30.57      5.83 o 
   5   1   7      133.23      125.45      8.38 o 
   6   1   7      179.54      193.54     11.32 o 
   7   1   7        2.65       -1.11      3.03 o 
   8   1   7        8.14       10.92      7.71 o 
   9   1   7      226.64      241.74     27.74 o 
  10   1   7       96.41       91.32     14.16 o 
  11   1   7      109.57       91.79     14.08 o 
  12   1   7       40.23       56.61     11.75 o 
  13   1   7       72.08       72.75     13.94 o 
  14   1   7       42.15       46.93     10.58 o 
  15   1   7        0.60       13.34     15.18 o 
  16   1   7       13.88       25.67     18.48 o 
  17   1   7        4.23       -5.72      7.16 o 
  18   1   7        1.93        2.78      8.48 o 
  19   1   7       27.66       27.92     12.05 o 
  20   1   7        5.52       19.12     11.10 o 
  21   1   7        0.06        9.54     10.47 o 
  22   1   7        1.63        7.52     11.29 o 
 -24   2   7       34.48       28.05     18.15 o 
 -23   2   7       26.34       34.30     17.55 o 
 -22   2   7        2.44        7.19     12.92 o 
 -21   2   7       33.73       35.66     14.79 o 
 -20   2   7       68.68      104.88     15.74 o 
 -19   2   7        9.81        6.56      6.45 o 
 -18   2   7       19.12       19.58      7.76 o 
 -17   2   7        8.40        8.42      5.92 o 
 -16   2   7       13.04       23.39      7.09 o 
 -15   2   7       14.34       18.89      7.39 o 
 -14   2   7       34.97       30.65      8.02 o 
 -13   2   7      113.02      106.45     13.45 o 
 -12   2   7       65.00       89.10     11.87 o 
 -11   2   7      312.54      293.76     27.75 o 
 -10   2   7      412.71      356.50     26.82 o 
  -9   2   7      296.42      261.81     13.66 o 
  -8   2   7        3.75        9.18      5.98 o 
  -7   2   7        2.38       12.59      8.14 o 
  -6   2   7       25.59       49.01      5.99 o 
  -5   2   7       25.09       26.61      4.92 o 
  -4   2   7        1.47       17.57      6.39 o 
  -3   2   7        2.33        8.47      5.24 o 
  -2   2   7       50.30       66.90      6.92 o 
  -1   2   7      400.25      347.72     19.13 o 
   0   2   7      146.57      148.06     11.62 o 
   1   2   7        4.52        9.79      4.24 o 
   2   2   7        0.05       -3.38      4.51 o 
   3   2   7      526.64      520.69     25.78 o 
   4   2   7       11.14       13.44      4.13 o 
   5   2   7      158.40      158.17     10.84 o 
   6   2   7       49.01       44.13      6.25 o 
   7   2   7       56.22       53.52      7.07 o 
   8   2   7      186.21      206.00     12.67 o 
   9   2   7      390.40      412.40     33.93 o 
  10   2   7       44.41       46.38     11.74 o 
  11   2   7      133.19      120.93     16.41 o 
  12   2   7      133.17      151.79     18.50 o 
  13   2   7       69.43       81.19     14.91 o 
  14   2   7        1.59       14.41      9.46 o 
  15   2   7        7.93       13.04      8.04 o 
  16   2   7        0.50       -1.76      6.95 o 
  17   2   7       17.12        6.14      8.69 o 
  18   2   7       10.01       37.92     26.40 o 
  19   2   7        1.68        5.07      6.89 o 
  20   2   7       51.72       50.47     14.47 o 
  21   2   7      117.15      128.04     21.97 o 
  22   2   7        5.65       23.42     17.05 o 
 -24   3   7        9.33       26.37     19.88 o 
 -23   3   7       28.61       31.63     17.17 o 
 -22   3   7        6.36       28.37     17.77 o 
 -21   3   7        5.79        1.03      7.06 o 
 -20   3   7        0.09       16.74      9.24 o 
 -19   3   7        2.93        1.34      5.64 o 
 -18   3   7       17.03       10.52      6.52 o 
 -17   3   7       32.13       32.22      8.48 o 
 -16   3   7        2.78       -4.20      6.56 o 
 -15   3   7       13.83       12.13      6.16 o 
 -14   3   7       48.86       48.91     10.21 o 
 -13   3   7       50.92       68.92     11.69 o 
 -12   3   7      479.97      481.43     33.29 o 
 -11   3   7      119.69       89.11     12.80 o 
 -10   3   7       21.81       31.50     11.96 o 
  -9   3   7      176.08      197.70     15.11 o 
  -8   3   7      434.51      426.93     23.56 o 
  -7   3   7       26.00       26.81      5.19 o 
  -6   3   7        5.06        2.29      2.37 o 
  -5   3   7      258.04      294.56     16.39 o 
  -4   3   7        3.41        4.19      5.28 o 
  -3   3   7       71.03       63.37      7.82 o 
  -2   3   7        5.74        1.67      3.83 o 
  -1   3   7      296.53      285.44     15.76 o 
   0   3   7       42.85       50.61      6.30 o 
   1   3   7      452.04      474.66     24.92 o 
   2   3   7        0.94        1.76      3.92 o 
   3   3   7       79.89       88.04     11.15 o 
   4   3   7      224.65      237.79     17.24 o 
   5   3   7       69.28       79.68      7.72 o 
   6   3   7        9.04        3.68      3.46 o 
   7   3   7      128.14      118.60      8.79 o 
   8   3   7       13.94       28.16      6.76 o 
   9   3   7      451.27      463.24     36.23 o 
  10   3   7      212.97      207.14     22.32 o 
  11   3   7       14.56       21.33      8.58 o 
  12   3   7      134.50      149.38     18.74 o 
  13   3   7      134.91      134.31     19.62 o 
  14   3   7       42.79       60.18     12.19 o 
  15   3   7        9.27        4.25      7.40 o 
  16   3   7        2.46       -2.12      7.04 o 
  17   3   7       48.55       56.34     11.81 o 
  18   3   7       29.60       26.43     10.40 o 
  19   3   7       24.13       17.02     10.98 o 
  20   3   7        1.29       -3.94      9.48 o 
  21   3   7        0.14        5.05      9.60 o 
 -23   4   7        2.30       -3.70     16.71 o 
 -22   4   7       34.43       58.37     16.44 o 
 -21   4   7        0.91       18.07     10.15 o 
 -20   4   7       21.82       31.14     14.47 o 
 -19   4   7        5.29        8.79      8.07 o 
 -18   4   7       13.15        8.32      7.80 o 
 -17   4   7        1.07       19.56      9.23 o 
 -16   4   7        2.59       13.45      6.70 o 
 -15   4   7       46.24       46.75      9.28 o 
 -14   4   7       46.21       45.84      8.74 o 
 -13   4   7       97.79      107.08     11.42 o 
 -12   4   7        8.88       23.40     10.17 o 
 -11   4   7        0.75        1.74      4.96 o 
 -10   4   7       21.65       35.81      9.41 o 
  -9   4   7        8.68        7.49      5.46 o 
  -8   4   7       15.87       12.78      4.64 o 
  -7   4   7        3.99       -2.37      3.89 o 
  -6   4   7        6.26        6.68      6.39 o 
  -5   4   7       77.13       95.00      8.90 o 
  -4   4   7      116.09      121.83     10.37 o 
  -3   4   7      106.56      103.17      8.08 o 
  -2   4   7      130.90      125.99     14.63 o 
  -1   4   7      333.64      357.46     22.34 o 
   0   4   7       19.96       32.86      5.66 o 
   1   4   7        4.93        4.46      3.78 o 
   2   4   7        0.28       -0.34      3.61 o 
   3   4   7      235.49      270.87     16.37 o 
   4   4   7      103.28      100.40     11.82 o 
   5   4   7       10.53       13.58      6.55 o 
   6   4   7       20.11       28.34      5.80 o 
   7   4   7      132.72      151.56     10.89 o 
   8   4   7      730.17      761.48     31.90 o 
   9   4   7       64.35       78.18     14.34 o 
  10   4   7       64.00       67.45     13.34 o 
  11   4   7      206.20      192.04     20.54 o 
  12   4   7        7.04       26.69      9.52 o 
  13   4   7       15.71       39.34     10.66 o 
  14   4   7      101.59       91.04     15.51 o 
  15   4   7       13.03       11.08      8.63 o 
  16   4   7       25.21       16.41      8.66 o 
  17   4   7        0.37       -2.65      7.63 o 
  18   4   7        1.20       -0.07      7.36 o 
  19   4   7       20.29       29.19     17.25 o 
  20   4   7        4.24        5.10      9.51 o 
  21   4   7       13.96        6.69      8.35 o 
 -23   5   7        4.94        8.95     12.92 o 
 -22   5   7        6.36       -5.83      9.66 o 
 -21   5   7        1.07       11.70     11.28 o 
 -20   5   7       23.52       30.86     12.28 o 
 -19   5   7       19.00       12.02      9.02 o 
 -18   5   7       26.78       41.06     15.13 o 
 -17   5   7        7.21        5.71      6.65 o 
 -16   5   7       10.28        3.73      7.07 o 
 -15   5   7      125.42      108.82     15.92 o 
 -14   5   7      173.14      173.81     19.51 o 
 -13   5   7       35.71       31.37     10.52 o 
 -12   5   7       30.73       23.49      6.06 o 
 -11   5   7        1.85        8.06      7.78 o 
 -10   5   7        0.09       -0.01      4.00 o 
  -9   5   7        9.68       19.38      8.25 o 
  -8   5   7       32.58       49.63      6.87 o 
  -7   5   7        5.44       -0.36      3.02 o 
  -6   5   7        0.14        0.51      4.88 o 
  -5   5   7       30.29       35.80      6.07 o 
  -4   5   7       49.99       49.19      6.41 o 
  -3   5   7      142.84      141.90      8.76 o 
  -2   5   7       49.58       68.23     10.71 o 
  -1   5   7      428.25      445.80     19.52 o 
   0   5   7       10.72        9.56      3.83 o 
   1   5   7        0.89       10.62      4.34 o 
   2   5   7       59.38       44.76      9.14 o 
   3   5   7      166.68      179.01     14.31 o 
   4   5   7      153.76      186.57     18.67 o 
   5   5   7     1301.27     1232.36     56.38 o 
   6   5   7      175.68      159.82     11.52 o 
   7   5   7      429.45      386.49     19.23 o 
   8   5   7       23.81       18.57      4.55 o 
   9   5   7        0.19        6.87      3.87 o 
  10   5   7        0.93        0.52      5.50 o 
  11   5   7        0.27       -5.43      6.66 o 
  12   5   7        3.86        3.51      6.78 o 
  13   5   7       45.88       56.48     11.74 o 
  14   5   7      125.95      124.47     16.56 o 
  15   5   7        3.44       12.79      7.87 o 
  16   5   7        0.01        0.77      9.01 o 
  17   5   7        6.30       15.45      9.10 o 
  18   5   7        4.58        5.61      8.22 o 
  19   5   7        7.26       16.81     13.81 o 
  20   5   7        0.01       -3.80     11.53 o 
  21   5   7       21.28       16.25     11.94 o 
 -23   6   7        3.21        1.92      9.61 o 
 -22   6   7        0.24       15.70     20.62 o 
 -21   6   7        0.91       40.41     32.99 o 
 -20   6   7       28.21       16.02     10.78 o 
 -19   6   7        1.95        9.02      7.44 o 
 -18   6   7        0.96        4.59      7.71 o 
 -17   6   7        1.63       19.91     10.75 o 
 -16   6   7       27.71       55.01     13.62 o 
 -15   6   7        1.03       16.33      9.85 o 
 -14   6   7      200.42      189.21     23.64 o 
 -13   6   7        8.88       17.61      9.04 o 
 -12   6   7      268.73      301.51     26.06 o 
 -11   6   7      121.06      110.15     17.95 o 
 -10   6   7       11.63       21.29     11.84 o 
  -9   6   7        9.82        8.77      7.23 o 
  -8   6   7       10.81       16.92     10.21 o 
  -7   6   7       36.59       36.63      9.55 o 
  -6   6   7      353.91      365.53     30.85 o 
  -5   6   7      143.11      147.24     19.38 o 
  -4   6   7       63.73       78.26      9.71 o 
  -3   6   7       14.81       29.85      8.64 o 
  -2   6   7       85.28       87.26      6.47 o 
  -1   6   7        6.05        8.05      5.29 o 
   0   6   7        0.03       -0.34      4.84 o 
   1   6   7       72.97       81.46      7.91 o 
   2   6   7      205.42      214.62     17.94 o 
   3   6   7       60.20       71.42     12.53 o 
   4   6   7        5.23        6.52      4.84 o 
   5   6   7        0.64       13.22      5.63 o 
   6   6   7       52.80       47.90      8.30 o 
   7   6   7       19.10       34.94      8.00 o 
   8   6   7      118.73       93.63      8.43 o 
   9   6   7       54.86       64.55      6.97 o 
  10   6   7        7.88       15.62      8.59 o 
  11   6   7       88.15       82.45     13.40 o 
  12   6   7       22.60       11.60      7.74 o 
  13   6   7        6.47       11.05      7.94 o 
  14   6   7       19.62       27.31     11.38 o 
  15   6   7        3.64       -4.48      7.43 o 
  16   6   7        0.16        6.48      7.79 o 
  17   6   7       12.00        5.64      9.06 o 
  18   6   7        9.19       15.64     12.78 o 
  19   6   7       14.76       13.17     10.93 o 
  20   6   7        3.12        2.49      8.33 o 
 -22   7   7        2.36       -1.87      8.12 o 
 -21   7   7        0.00       18.37     11.81 o 
 -20   7   7       12.14       48.87     14.02 o 
 -19   7   7       22.44       14.18     10.11 o 
 -18   7   7       10.55       16.35      8.93 o 
 -17   7   7       70.29       86.47     18.06 o 
 -16   7   7        0.07        5.03      7.79 o 
 -15   7   7        2.23       12.27      9.87 o 
 -14   7   7       29.87       40.62     10.66 o 
 -13   7   7       18.62       15.41      8.75 o 
 -12   7   7       11.54       10.21     14.41 o 
 -11   7   7       36.53       60.46     13.87 o 
 -10   7   7       18.61       32.28     10.16 o 
  -9   7   7        2.32       -1.88      7.90 o 
  -8   7   7       55.23       50.79     11.85 o 
  -7   7   7       87.95       77.93     14.30 o 
  -6   7   7       28.28       36.71     11.06 o 
  -5   7   7      115.86      133.77     18.70 o 
  -4   7   7        3.41        6.23      7.82 o 
  -3   7   7       77.34       94.63     17.75 o 
  -2   7   7        3.67        4.44      6.30 o 
  -1   7   7        6.54        3.97      2.95 o 
   0   7   7        0.80        5.22      3.16 o 
   1   7   7      165.66      142.45     10.28 o 
   2   7   7       63.72       63.59      7.52 o 
   3   7   7       14.08       22.41      7.25 o 
   4   7   7      205.03      247.85     16.52 o 
   5   7   7      136.29      108.63     11.08 o 
   6   7   7       60.04       85.04      9.05 o 
   7   7   7       24.06       24.37     10.58 o 
   8   7   7        6.17       21.45      5.25 o 
   9   7   7        1.90       -0.35      3.25 o 
  10   7   7        1.35        5.56      5.53 o 
  11   7   7      104.47       99.82     14.62 o 
  12   7   7       30.99       32.73     13.58 o 
  13   7   7       15.81       21.03     10.26 o 
  14   7   7        5.42       -0.93      7.18 o 
  15   7   7       50.58       30.62     12.11 o 
  16   7   7       28.84       11.41     12.07 o 
  17   7   7        2.71        5.52      9.00 o 
  18   7   7       12.38        6.29      8.07 o 
  19   7   7        0.00        0.43      8.02 o 
  20   7   7        2.10       17.34     11.52 o 
 -21   8   7        0.05        5.01      9.14 o 
 -20   8   7        1.20        8.85      9.95 o 
 -19   8   7        1.31        8.30      9.01 o 
 -18   8   7       14.80       21.56     12.39 o 
 -17   8   7       10.08       11.28      9.40 o 
 -16   8   7       16.24       -9.81     10.28 o 
 -15   8   7       36.38       38.11     12.36 o 
 -14   8   7        7.94       -1.69      7.13 o 
 -13   8   7        9.22       -6.84     10.29 o 
 -12   8   7       12.96        9.28      9.01 o 
 -11   8   7       50.60       64.94     14.17 o 
 -10   8   7        3.50        6.91      7.84 o 
  -9   8   7       57.66       57.64     14.24 o 
  -8   8   7        3.83       -2.79      6.04 o 
  -7   8   7        9.34       15.90      8.13 o 
  -6   8   7       50.94       67.20     14.06 o 
  -5   8   7      101.47       96.11     17.11 o 
  -4   8   7       12.31       16.03     10.39 o 
  -3   8   7       52.24       65.87     15.26 o 
  -2   8   7      222.21      238.19     26.92 o 
  -1   8   7        4.15        5.74      6.49 o 
   0   8   7        0.05        5.48      6.46 o 
   1   8   7        4.03       -0.04      3.33 o 
   2   8   7       37.79       46.68      6.04 o 
   3   8   7     1103.38     1148.97     45.37 o 
   4   8   7        9.73        7.34      4.43 o 
   5   8   7       13.58       18.19      5.35 o 
   6   8   7       40.41       45.38      7.96 o 
   7   8   7       12.01       19.43      5.39 o 
   8   8   7       22.80       17.84      6.00 o 
   9   8   7      122.73      109.02     10.54 o 
  10   8   7      256.00      250.17     23.61 o 
  11   8   7       29.08       29.62      9.83 o 
  12   8   7        7.02        1.48      6.26 o 
  13   8   7       30.48       48.48     12.85 o 
  14   8   7        3.22        7.36      7.77 o 
  15   8   7        4.52       -0.81      6.20 o 
  16   8   7        0.57       -2.28      7.59 o 
  17   8   7        6.92       10.40      8.66 o 
  18   8   7       19.38       14.30     12.73 o 
  19   8   7        2.09       -0.89      7.95 o 
 -20   9   7        4.95       11.50     10.55 o 
 -19   9   7        9.07       -5.70      7.79 o 
 -18   9   7        8.66        8.01     10.02 o 
 -17   9   7        1.95       -9.28     10.10 o 
 -16   9   7        5.52       16.02      8.91 o 
 -15   9   7       43.21       39.75     12.76 o 
 -14   9   7       66.54       73.12     21.29 o 
 -13   9   7       47.79       48.35     14.08 o 
 -12   9   7       19.30       16.65      8.31 o 
 -11   9   7       62.54       65.67     13.61 o 
 -10   9   7       19.44       23.75      9.20 o 
  -9   9   7       10.27       40.45     33.86 o 
  -8   9   7       31.18       27.51      9.69 o 
  -7   9   7       71.13       54.72     14.16 o 
  -6   9   7        9.81       11.90     10.35 o 
  -5   9   7        6.95        9.36      9.34 o 
  -4   9   7        1.09        1.91      6.38 o 
  -3   9   7       13.70       28.07      9.34 o 
  -2   9   7        0.00       -8.00      8.00 o 
  -1   9   7        1.48       -5.18      7.24 o 
   0   9   7        5.46        6.84      7.62 o 
   1   9   7      392.59      381.85     25.02 o 
   2   9   7      473.97      419.44     27.25 o 
   3   9   7      433.06      424.16     22.68 o 
   4   9   7      190.44      218.81     16.32 o 
   5   9   7       23.22       35.73      6.58 o 
   6   9   7      185.35      187.40     14.10 o 
   7   9   7      480.41      471.56     25.09 o 
   8   9   7        0.29       13.62      7.23 o 
   9   9   7        0.44       -1.44      3.84 o 
  10   9   7        0.22       -1.61      6.20 o 
  11   9   7       12.86       17.50      9.27 o 
  12   9   7        5.11        5.16      6.39 o 
  13   9   7        1.13       11.67     12.89 o 
  14   9   7        4.88        8.20      8.01 o 
  15   9   7        3.08        9.27      7.76 o 
  16   9   7       37.09       71.57     15.04 o 
  17   9   7       33.94       40.05     12.50 o 
  18   9   7        1.04       -2.53      7.47 o 
 -19  10   7        0.76       -2.09      8.55 o 
 -18  10   7        2.77        2.00      8.76 o 
 -17  10   7        2.21       20.76     12.32 o 
 -16  10   7        0.59       13.77      8.75 o 
 -15  10   7        0.11       -4.37      8.96 o 
 -14  10   7        3.42       25.86     15.25 o 
 -13  10   7        0.40        5.14      7.15 o 
 -12  10   7       31.15       51.18     17.28 o 
 -11  10   7      115.18      109.55     19.70 o 
 -10  10   7        0.63        4.79      9.05 o 
  -9  10   7       41.56       60.76     14.90 o 
  -8  10   7        5.79        2.68     10.09 o 
  -7  10   7        2.07        4.14      9.55 o 
  -6  10   7       80.94      109.02     19.50 o 
  -5  10   7      276.32      263.24     28.79 o 
  -4  10   7        1.26       -4.55      7.79 o 
  -3  10   7       11.79       17.16      8.45 o 
  -2  10   7       24.91       25.29      9.51 o 
  -1  10   7        0.05       25.17     21.42 o 
   0  10   7      194.90      180.82     21.89 o 
   1  10   7        1.19       -1.41      6.78 o 
   2  10   7       46.00       50.33      9.12 o 
   3  10   7       34.82       51.26      9.61 o 
   4  10   7        5.61       25.69     10.63 o 
   5  10   7        4.70       17.88      7.16 o 
   6  10   7      129.24      119.15     10.47 o 
   7  10   7       66.66       73.52      9.01 o 
   8  10   7       41.35       49.54      9.61 o 
   9  10   7        0.03        8.68      6.02 o 
  10  10   7        7.81       17.60      9.13 o 
  11  10   7        6.08       11.74      7.20 o 
  12  10   7       14.51       20.17      9.02 o 
  13  10   7        3.84       -5.71      7.24 o 
  14  10   7       42.79       33.04     11.97 o 
  15  10   7       13.24       28.91     11.07 o 
  16  10   7       19.01       14.44     11.70 o 
  17  10   7       31.10       30.58     12.39 o 
 -18  11   7        0.99       -4.03      8.95 o 
 -17  11   7       23.09       30.20     13.88 o 
 -16  11   7        2.32       16.11     14.99 o 
 -15  11   7       10.72       13.07     11.07 o 
 -14  11   7        0.12        1.70      7.68 o 
 -13  11   7        1.49       -2.85      8.82 o 
 -12  11   7        8.49       -0.36      8.05 o 
 -11  11   7       69.54       72.71     15.89 o 
 -10  11   7       20.29       25.12     18.21 o 
  -9  11   7       20.41       30.23     12.21 o 
  -8  11   7        4.16       17.05      9.18 o 
  -7  11   7        4.10        5.38      7.81 o 
  -6  11   7      107.57      132.64     20.58 o 
  -5  11   7       92.06       97.45     19.15 o 
  -4  11   7      135.84      138.15     20.68 o 
  -3  11   7        3.24       20.80      9.89 o 
  -2  11   7      138.22      117.67     18.87 o 
  -1  11   7       32.63       40.69     15.63 o 
   0  11   7      175.71      176.71     23.01 o 
   1  11   7      166.78      183.26     22.54 o 
   2  11   7        0.00       -5.60      7.72 o 
   3  11   7       55.54       59.93     13.17 o 
   4  11   7       57.48       84.53     12.16 o 
   5  11   7       38.51       43.91     11.35 o 
   6  11   7       15.06       19.41      7.24 o 
   7  11   7       92.40       92.07     12.21 o 
   8  11   7        0.67        1.38      5.51 o 
   9  11   7        9.06       -0.98      5.01 o 
  10  11   7        0.34        5.83      6.99 o 
  11  11   7        0.62       -2.10      6.49 o 
  12  11   7        3.49       21.10      9.06 o 
  13  11   7        0.12        4.43      8.47 o 
  14  11   7        6.70        0.36      7.14 o 
  15  11   7        1.03        0.30      6.68 o 
  16  11   7        1.25       22.44     14.35 o 
 -17  12   7        1.13       13.49     12.05 o 
 -16  12   7        4.63       19.04     12.68 o 
 -15  12   7        8.20       34.69     15.78 o 
 -14  12   7        2.29        5.94      9.08 o 
 -13  12   7        0.41        8.10      9.60 o 
 -12  12   7        0.63        8.58      8.98 o 
 -11  12   7        0.28       -6.75     10.33 o 
 -10  12   7       10.81        4.15      8.37 o 
  -9  12   7       42.12       43.80     15.73 o 
  -8  12   7        2.88       14.74     12.34 o 
  -7  12   7        7.85       -1.10      6.62 o 
  -6  12   7        6.75       18.97     10.92 o 
  -5  12   7       80.60       78.48     16.68 o 
  -4  12   7        3.78       16.20     12.92 o 
  -3  12   7        1.05        3.95      6.84 o 
  -2  12   7      303.62      259.62     25.82 o 
  -1  12   7        5.86        8.19     12.29 o 
   0  12   7       34.80       47.67     12.79 o 
   1  12   7      455.06      482.70     38.99 o 
   2  12   7        7.27        0.63      6.09 o 
   3  12   7        0.21       13.49      9.36 o 
   4  12   7        0.12        4.73      6.92 o 
   5  12   7       10.50       16.98      9.64 o 
   6  12   7       59.06       85.77     13.37 o 
   7  12   7       11.67       20.13      7.64 o 
   8  12   7       54.02       50.90      9.59 o 
   9  12   7        2.26       11.72      6.96 o 
  10  12   7       81.26       78.69     19.53 o 
  11  12   7        6.98        3.30      8.48 o 
  12  12   7        5.26        5.81     13.13 o 
  13  12   7       55.92       30.62     19.56 o 
  14  12   7       10.68       12.93     12.75 o 
  15  12   7        0.07       19.68     17.27 o 
 -15  13   7        0.75       14.37     14.66 o 
 -14  13   7        0.70       -3.83      9.04 o 
 -13  13   7        0.46        6.31      9.94 o 
 -12  13   7       11.90       11.23      9.83 o 
 -11  13   7        0.99       15.67     11.84 o 
 -10  13   7        0.01        1.38      8.63 o 
  -9  13   7       15.55       24.41     12.63 o 
  -8  13   7       18.93       40.33     14.08 o 
  -7  13   7        0.39       -4.73      7.36 o 
  -6  13   7        8.28       13.71     10.18 o 
  -5  13   7       10.41       10.17      9.47 o 
  -4  13   7        1.07        0.33      6.79 o 
  -3  13   7       18.12       24.43     21.61 o 
  -2  13   7       55.50       28.57     12.84 o 
  -1  13   7       60.40       54.41     15.54 o 
   0  13   7        8.07        9.48     10.18 o 
   1  13   7       46.31       57.40     13.27 o 
   2  13   7        0.05       13.48     11.77 o 
   3  13   7      148.75      131.25     17.50 o 
   4  13   7        0.55        6.19      8.71 o 
   5  13   7        6.60       20.79      8.97 o 
   6  13   7        1.00       -6.41      7.14 o 
   7  13   7       17.79       10.60      7.80 o 
   8  13   7       53.26       43.97     10.75 o 
   9  13   7       84.32       72.93     30.82 o 
  10  13   7        4.08      -11.08     13.97 o 
  11  13   7       12.98        0.19      7.46 o 
  12  13   7        1.43        9.60     13.95 o 
  13  13   7       30.87       20.51     17.59 o 
 -13  14   7        0.10       22.86     12.61 o 
 -12  14   7        0.83       38.32     19.84 o 
 -11  14   7       15.97       14.77     11.51 o 
 -10  14   7        5.96        3.11      8.15 o 
  -9  14   7        1.16       12.96     14.11 o 
  -8  14   7        0.95       -4.79      8.81 o 
  -7  14   7        2.34        5.15     10.21 o 
  -6  14   7        0.09       -6.64      8.04 o 
  -5  14   7       23.50       19.94     10.18 o 
  -4  14   7        0.63       14.73     12.42 o 
  -3  14   7       56.67       51.52     17.23 o 
  -2  14   7       32.97       36.92     15.50 o 
  -1  14   7        0.01        2.37      9.06 o 
   0  14   7        0.00       11.11      9.73 o 
   1  14   7       25.80       20.75     14.94 o 
   2  14   7       14.11       17.47      8.92 o 
   3  14   7        9.07        9.78      8.68 o 
   4  14   7        6.60       -1.76      7.06 o 
   5  14   7        0.07        0.57      6.87 o 
   6  14   7        9.74       24.27     16.12 o 
   7  14   7        0.14        3.05      8.65 o 
   8  14   7       10.52        2.66      7.88 o 
   9  14   7        2.86      -12.49     12.64 o 
  10  14   7       12.21        1.87     12.07 o 
  11  14   7        2.59       33.98     20.56 o 
 -11  15   7        0.99        5.30      9.35 o 
 -10  15   7        0.09       10.05      9.77 o 
  -9  15   7        0.90        9.46      8.98 o 
  -8  15   7        7.01       12.43     11.01 o 
  -7  15   7        1.43       -7.04      9.37 o 
  -6  15   7        0.16        5.90      9.97 o 
  -5  15   7       10.58        0.10      8.25 o 
  -4  15   7       46.38       52.86     14.35 o 
  -3  15   7        6.01        2.00      8.23 o 
  -2  15   7       26.24       27.92     13.64 o 
  -1  15   7       36.58       52.89     20.38 o 
   0  15   7        8.79       11.36      8.10 o 
   1  15   7        2.60       -8.43      9.72 o 
   2  15   7       27.79       28.07     12.00 o 
   3  15   7        1.05       10.00      8.34 o 
   4  15   7       19.85       22.10     11.60 o 
   5  15   7       40.97       40.26     11.94 o 
   6  15   7       25.73       20.70     10.12 o 
   7  15   7        0.08       -5.62      7.34 o 
   8  15   7        9.68       16.21     14.63 o 
   9  15   7        1.11       21.18     27.23 o 
  -7  16   7        1.44       14.07     13.85 o 
  -6  16   7        0.00       40.26     28.84 o 
  -5  16   7        8.33       15.57     11.48 o 
  -4  16   7        8.06        9.95     11.31 o 
  -3  16   7       21.95       18.94     11.56 o 
  -2  16   7        1.50       22.99     14.10 o 
  -1  16   7        0.12        4.51     11.67 o 
   0  16   7        0.00       -0.54      7.73 o 
   1  16   7       19.63       11.06      8.93 o 
   2  16   7        0.46       -2.93      7.00 o 
   3  16   7        2.06       -4.60      8.11 o 
   4  16   7        0.00        3.02      8.50 o 
   5  16   7        7.15        2.12      8.29 o 
 -23   0   8       20.31       17.17     26.08 o 
 -22   0   8       47.76       39.07     21.04 o 
 -21   0   8        9.16        8.38     14.15 o 
 -20   0   8        1.32       -5.33     13.32 o 
 -19   0   8        2.19        5.87     12.74 o 
 -18   0   8      124.15      107.82     29.05 o 
 -17   0   8       27.99       38.43     19.11 o 
 -16   0   8      455.85      596.20     99.89 o 
 -15   0   8        1.34       -8.14     12.67 o 
 -14   0   8       63.65       56.56     17.92 o 
 -13   0   8       21.63        1.63      5.63 o 
 -12   0   8      112.67      100.16     11.49 o 
 -11   0   8      217.96      202.53     18.65 o 
 -10   0   8      176.91      193.03     17.99 o 
  -9   0   8      144.18      139.79     15.73 o 
  -8   0   8      846.24      879.16     50.86 o 
  -7   0   8     1463.66     1404.96     80.44 o 
  -6   0   8        0.08        6.56      7.13 o 
  -5   0   8     2726.87     2454.66    139.97 o 
  -4   0   8      700.82      630.73     46.00 o 
  -3   0   8     1416.88     1406.75     81.79 o 
  -2   0   8       30.51       29.16     10.22 o 
  -1   0   8      523.53      558.56     43.12 o 
   0   0   8     1885.97     1887.96    110.45 o 
   1   0   8      716.97      717.68     48.69 o 
   2   0   8      143.95      178.61     28.25 o 
   3   0   8      308.46      341.42     29.03 o 
   4   0   8      142.27      181.22     40.61 o 
   5   0   8      257.53      242.22     23.32 o 
   6   0   8      106.26      148.56     17.29 o 
   7   0   8      254.54      295.75     22.29 o 
   8   0   8       78.87       83.67     19.37 o 
   9   0   8       81.21      104.87     23.77 o 
  10   0   8      447.27      439.93     47.88 o 
  11   0   8       14.39       30.57     16.11 o 
  12   0   8      150.19      112.54     27.02 o 
  13   0   8        2.98        5.98      9.16 o 
  14   0   8       42.34       42.27     18.70 o 
  15   0   8        0.87      -11.01     12.60 o 
  16   0   8        2.16       -3.62     11.04 o 
  17   0   8       24.89       25.02     16.32 o 
  18   0   8        0.06       11.53     13.87 o 
  19   0   8      151.13      180.74     49.29 o 
  20   0   8       18.81       23.21     18.34 o 
 -23   1   8        5.53       -2.35     10.87 o 
 -22   1   8        0.53       20.59     15.64 o 
 -21   1   8       13.52       26.02     12.59 o 
 -20   1   8       12.71        4.72      8.51 o 
 -19   1   8        1.74        8.24      7.81 o 
 -18   1   8       28.32        7.63      8.22 o 
 -17   1   8       19.28       29.64     11.12 o 
 -16   1   8       68.17       61.63      9.87 o 
 -15   1   8       15.15       14.86     10.63 o 
 -14   1   8       11.34       17.94      6.89 o 
 -13   1   8      130.41      133.08     13.36 o 
 -12   1   8      204.24      172.93     15.20 o 
 -11   1   8     1216.36     1196.63     46.33 o 
 -10   1   8      434.34      399.11     19.95 o 
  -9   1   8      603.00      580.98     27.30 o 
  -8   1   8      616.84      671.21     30.80 o 
  -7   1   8      228.50      206.79     15.00 o 
  -6   1   8      865.86      825.08     39.02 o 
  -5   1   8       15.39       13.10      5.86 o 
  -4   1   8      241.27      209.83     15.57 o 
  -3   1   8      232.60      192.33     17.31 o 
  -2   1   8      311.12      324.39     21.50 o 
  -1   1   8      189.76      218.89     16.99 o 
   0   1   8        9.83       24.52      7.11 o 
   1   1   8       61.18       93.61     10.83 o 
   2   1   8      202.50      202.22     15.00 o 
   3   1   8      380.60      372.57     33.76 o 
   4   1   8      856.58      883.74     45.70 o 
   5   1   8       79.94       70.60      9.55 o 
   6   1   8       28.43       56.47      7.37 o 
   7   1   8      174.82      142.33     10.06 o 
   8   1   8       59.97       62.57     13.33 o 
   9   1   8      326.26      278.79     25.76 o 
  10   1   8       72.90       81.18     15.61 o 
  11   1   8      365.35      327.71     27.94 o 
  12   1   8       12.50       20.97      9.80 o 
  13   1   8       24.79       23.78     10.43 o 
  14   1   8        0.99       -7.07      7.40 o 
  15   1   8       13.25       21.11     15.95 o 
  16   1   8        3.92        6.38      8.17 o 
  17   1   8        3.08        1.21      7.61 o 
  18   1   8        1.69        1.37      7.70 o 
  19   1   8        6.06       -4.52      9.17 o 
  20   1   8        3.15      -11.26     11.26 o 
 -23   2   8        8.77       14.91     16.19 o 
 -22   2   8        5.11       11.48     16.77 o 
 -21   2   8        5.78       31.67     18.13 o 
 -20   2   8        9.76       -7.79     11.41 o 
 -19   2   8        8.56       14.23     10.89 o 
 -18   2   8       66.16       69.09     11.76 o 
 -17   2   8       18.81       22.65     10.96 o 
 -16   2   8       31.09       17.05      6.95 o 
 -15   2   8        8.22       -5.73      7.13 o 
 -14   2   8        7.22       13.59     11.20 o 
 -13   2   8        0.30        7.42     10.25 o 
 -12   2   8       92.05       89.13     11.22 o 
 -11   2   8        4.76       -1.64      5.55 o 
 -10   2   8      249.09      218.30     17.59 o 
  -9   2   8      260.85      258.31     21.03 o 
  -8   2   8        7.85       11.63      3.75 o 
  -7   2   8       54.01       53.68      7.09 o 
  -6   2   8        2.43        4.20      4.16 o 
  -5   2   8       79.40       75.93      8.74 o 
  -4   2   8        7.26       15.19      6.52 o 
  -3   2   8      280.89      305.18     19.23 o 
  -2   2   8       14.72       22.11      7.01 o 
  -1   2   8        7.25        9.45      5.98 o 
   0   2   8      291.84      318.52     19.95 o 
   1   2   8       20.71       34.49      7.55 o 
   2   2   8      523.83      528.99     27.04 o 
   3   2   8       38.82       65.40     11.15 o 
   4   2   8        9.24       20.16      6.94 o 
   5   2   8      121.05      104.29      9.79 o 
   6   2   8       87.42       90.07      8.68 o 
   7   2   8        4.61        3.99      4.89 o 
   8   2   8      249.00      268.12     25.13 o 
   9   2   8       15.30       18.05      9.41 o 
  10   2   8      124.14      146.14     18.97 o 
  11   2   8       17.04       68.47     23.54 o 
  12   2   8       13.37       23.14     10.70 o 
  13   2   8      140.03      184.44     23.63 o 
  14   2   8        0.04       16.28      9.08 o 
  15   2   8       19.93       32.23     17.90 o 
  16   2   8        1.72       -0.38      6.53 o 
  17   2   8        0.24        3.75      8.06 o 
  18   2   8        7.11        1.77      7.38 o 
  19   2   8        8.51       19.23     11.80 o 
  20   2   8        1.16        5.90      8.75 o 
 -22   3   8        2.88       17.48     14.78 o 
 -21   3   8       36.37       80.71     23.01 o 
 -20   3   8        7.20        5.89     10.70 o 
 -19   3   8        6.74        8.98      8.27 o 
 -18   3   8       28.09       21.12      9.60 o 
 -17   3   8        0.46       19.54     14.92 o 
 -16   3   8        2.82        4.26      6.03 o 
 -15   3   8        5.98       14.21     19.35 o 
 -14   3   8      129.49      148.99     17.89 o 
 -13   3   8        0.03       -3.62      3.62 o 
 -12   3   8        8.31       18.71      7.86 o 
 -11   3   8        8.93       27.90      8.63 o 
 -10   3   8      170.82      124.63     15.16 o 
  -9   3   8       37.20       47.91     10.68 o 
  -8   3   8      135.70      139.51     16.56 o 
  -7   3   8      298.37      274.40     25.38 o 
  -6   3   8      276.23      281.18     17.33 o 
  -5   3   8      111.81      110.17     10.30 o 
  -4   3   8       55.31       71.63      8.46 o 
  -3   3   8       29.78       58.13      8.26 o 
  -2   3   8      134.47      115.96     11.36 o 
  -1   3   8       14.18       32.09      6.64 o 
   0   3   8       56.60       52.96      8.85 o 
   1   3   8      890.68      807.59     40.49 o 
   2   3   8        8.17        9.13      5.21 o 
   3   3   8      108.17      117.11     11.06 o 
   4   3   8       57.26       79.69     11.32 o 
   5   3   8        0.02       24.08      5.89 o 
   6   3   8        0.22       20.90     11.31 o 
   7   3   8      152.61      126.95      9.92 o 
   8   3   8        0.88       -3.73      6.66 o 
   9   3   8      214.21      175.05     20.15 o 
  10   3   8        0.69        3.75      7.39 o 
  11   3   8      277.92      267.08     30.23 o 
  12   3   8       97.04      111.39     18.86 o 
  13   3   8       60.64       85.58     24.26 o 
  14   3   8        2.68        9.94     10.22 o 
  15   3   8        0.21       -6.22      7.24 o 
  16   3   8       14.62       28.00     12.30 o 
  17   3   8        0.78       -2.07      6.94 o 
  18   3   8        5.69        3.30      7.21 o 
  19   3   8       23.18       11.11     10.26 o 
  20   3   8        4.77        1.54      8.48 o 
 -22   4   8        2.71       -5.61     11.48 o 
 -21   4   8        1.11       -5.51     11.96 o 
 -20   4   8        9.49       53.95     29.00 o 
 -19   4   8        2.32        8.42      8.19 o 
 -18   4   8       18.78       32.10     10.57 o 
 -17   4   8        0.72        3.16      6.22 o 
 -16   4   8       96.42       96.96     16.01 o 
 -15   4   8        0.19       17.20     11.39 o 
 -14   4   8        7.14        7.29      5.32 o 
 -13   4   8       12.06       11.33      6.46 o 
 -12   4   8      158.53      157.48     14.24 o 
 -11   4   8       46.34       48.34      8.82 o 
 -10   4   8       25.12       37.52      7.99 o 
  -9   4   8       45.68       41.86      7.50 o 
  -8   4   8       30.61       32.14     11.99 o 
  -7   4   8       88.38      106.59     11.95 o 
  -6   4   8        2.90        3.13      3.95 o 
  -5   4   8        0.77        7.85      4.98 o 
  -4   4   8        5.29       26.13     11.32 o 
  -3   4   8       72.54       76.55      7.27 o 
  -2   4   8       52.64       53.75      8.58 o 
  -1   4   8       42.70       45.13      9.05 o 
   0   4   8      556.49      505.73     27.49 o 
   1   4   8      824.07      827.60     43.25 o 
   2   4   8       12.51       13.09      5.60 o 
   3   4   8        7.85       18.42     10.09 o 
   4   4   8       36.21       35.74      6.15 o 
   5   4   8      132.20      108.62     10.34 o 
   6   4   8      247.08      225.95     14.24 o 
   7   4   8        1.53        4.89      4.31 o 
   8   4   8       47.15       73.83     12.80 o 
   9   4   8       28.50       31.65     10.75 o 
  10   4   8      155.03      177.10     21.17 o 
  11   4   8       12.10       19.36      9.40 o 
  12   4   8       32.91       61.05     13.74 o 
  13   4   8        3.32       20.81      9.98 o 
  14   4   8       13.12        1.54      8.33 o 
  15   4   8        0.92       17.86      8.69 o 
  16   4   8        2.35        7.11      7.68 o 
  17   4   8       19.38       12.61     10.57 o 
  18   4   8        7.57       32.48     13.20 o 
  19   4   8       35.59       37.91     14.33 o 
 -22   5   8        0.83       -1.80     14.31 o 
 -21   5   8        4.48        8.25     12.69 o 
 -20   5   8       11.46       16.92     10.77 o 
 -19   5   8        0.78       -0.83      6.42 o 
 -18   5   8        5.11        6.27      9.80 o 
 -17   5   8        7.93        9.77      7.98 o 
 -16   5   8       38.98       37.18     14.81 o 
 -15   5   8        0.14       -8.36     10.00 o 
 -14   5   8        0.48        9.82      8.02 o 
 -13   5   8       12.85       23.99     14.45 o 
 -12   5   8       16.66       11.51      7.72 o 
 -11   5   8        5.26       -3.07      6.17 o 
 -10   5   8       23.33       18.42      8.66 o 
  -9   5   8       24.61       26.97      9.90 o 
  -8   5   8       52.09       65.72     10.96 o 
  -7   5   8       16.31       17.15      4.99 o 
  -6   5   8        0.01        1.75      3.96 o 
  -5   5   8        8.42        8.39      4.98 o 
  -4   5   8       11.36       18.90     10.47 o 
  -3   5   8       25.89       26.48      9.02 o 
  -2   5   8       38.44       39.12      6.29 o 
  -1   5   8      120.12      123.11     10.43 o 
   0   5   8      254.93      280.39     20.86 o 
   1   5   8        7.69        9.88      5.29 o 
   2   5   8      140.99      137.87     13.24 o 
   3   5   8        6.74        3.34      8.13 o 
   4   5   8       21.09       47.46     10.51 o 
   5   5   8      281.86      272.44     21.49 o 
   6   5   8        0.23       -6.39      6.39 o 
   7   5   8        4.25       -4.21      4.21 o 
   8   5   8       12.90        6.84      6.96 o 
   9   5   8      108.80      110.48     16.32 o 
  10   5   8      143.53      145.36     19.07 o 
  11   5   8       73.11       62.45     13.80 o 
  12   5   8       73.46       81.80     14.00 o 
  13   5   8       36.03       19.92     10.29 o 
  14   5   8        0.30       -2.72      6.37 o 
  15   5   8       65.23       69.83     13.70 o 
  16   5   8        5.87       11.95      9.48 o 
  17   5   8        1.91       12.53     11.22 o 
  18   5   8        0.34        0.59      7.16 o 
  19   5   8        7.35       11.16     10.09 o 
 -21   6   8       10.07        9.54     10.28 o 
 -20   6   8       15.59        6.28      9.14 o 
 -19   6   8       83.43      115.10     22.86 o 
 -18   6   8        5.91        6.81      8.50 o 
 -17   6   8        5.07       15.14      9.72 o 
 -16   6   8        0.03        2.32      7.20 o 
 -15   6   8       17.64       29.41     19.68 o 
 -14   6   8       12.50       10.92      9.39 o 
 -13   6   8        0.25        1.67      7.60 o 
 -12   6   8        0.05        4.31      9.66 o 
 -11   6   8       19.59       22.75      9.60 o 
 -10   6   8        1.92       -0.97      6.02 o 
  -9   6   8       10.38        5.52      7.51 o 
  -8   6   8      388.11      330.07     30.84 o 
  -7   6   8        1.11        8.63      7.53 o 
  -6   6   8       51.80       63.32     13.99 o 
  -5   6   8        7.63        1.81      6.58 o 
  -4   6   8       65.08       72.99      9.07 o 
  -3   6   8       29.43       24.70      8.01 o 
  -2   6   8       38.39       45.56      9.02 o 
  -1   6   8      290.27      260.30     15.35 o 
   0   6   8       87.82       93.99      9.83 o 
   1   6   8      184.63      165.03     11.93 o 
   2   6   8       51.15       45.26      9.00 o 
   3   6   8        0.46        4.70      5.02 o 
   4   6   8      274.59      279.26     18.22 o 
   5   6   8       12.33       14.37      7.31 o 
   6   6   8        7.69       19.69      7.17 o 
   7   6   8        4.90       12.87      4.73 o 
   8   6   8       94.97       80.26      9.84 o 
   9   6   8       64.48       62.92     13.43 o 
  10   6   8       12.73        9.29      7.79 o 
  11   6   8      114.59      101.70     16.35 o 
  12   6   8        2.76       -4.48      8.03 o 
  13   6   8        1.84        4.47      7.91 o 
  14   6   8        2.30       12.44     11.60 o 
  15   6   8        6.57        7.00      7.32 o 
  16   6   8       10.01        6.15      8.91 o 
  17   6   8       16.55       18.33      9.16 o 
  18   6   8        0.04       15.63     11.69 o 
  19   6   8       23.14       26.87     14.03 o 
 -21   7   8        0.16       -1.37      8.69 o 
 -20   7   8        0.00        1.76      7.47 o 
 -19   7   8        0.00       -0.47      6.57 o 
 -18   7   8        1.76        6.31      8.92 o 
 -17   7   8       10.78        1.45      7.09 o 
 -16   7   8       11.20        9.03      9.43 o 
 -15   7   8       33.53       50.96     14.15 o 
 -14   7   8       12.92        4.89      7.37 o 
 -13   7   8        6.93       12.01     11.26 o 
 -12   7   8        0.63       -2.97      6.99 o 
 -11   7   8      163.96      133.38     21.11 o 
 -10   7   8       38.79       65.39     15.81 o 
  -9   7   8      147.56      164.92     25.47 o 
  -8   7   8      547.76      479.35     36.93 o 
  -7   7   8       89.83       78.49     16.66 o 
  -6   7   8       43.18       31.11     11.71 o 
  -5   7   8       86.03      111.65     18.06 o 
  -4   7   8      467.47      418.17     37.43 o 
  -3   7   8      588.41      517.97     37.72 o 
  -2   7   8       47.60       66.08     14.73 o 
  -1   7   8      207.55      172.96     12.38 o 
   0   7   8       13.81       15.95      4.86 o 
   1   7   8      278.06      250.16     16.19 o 
   2   7   8        5.30        3.65      4.42 o 
   3   7   8      111.41      121.88     13.37 o 
   4   7   8       36.62       33.94      8.82 o 
   5   7   8       18.34       18.44      5.91 o 
   6   7   8       44.18       48.51      6.85 o 
   7   7   8       11.89       18.56      6.91 o 
   8   7   8        3.36        0.74      4.66 o 
   9   7   8        6.85        5.82      7.09 o 
  10   7   8        6.48        2.63      6.60 o 
  11   7   8       81.30      100.07     15.32 o 
  12   7   8      122.63      107.88     18.09 o 
  13   7   8      130.39      155.22     21.74 o 
  14   7   8        2.24       30.49     13.54 o 
  15   7   8       10.98        9.39      8.27 o 
  16   7   8       15.02       22.13     12.02 o 
  17   7   8        3.67        7.98      8.60 o 
  18   7   8        5.97       -0.84      8.34 o 
 -20   8   8        3.95       16.29     10.36 o 
 -19   8   8        5.92       22.86     19.97 o 
 -18   8   8        0.16       -5.11      8.61 o 
 -17   8   8        1.86       -1.50      9.56 o 
 -16   8   8        5.32       -0.82      7.30 o 
 -15   8   8        7.22       -0.68      7.51 o 
 -14   8   8        4.24        5.66      9.39 o 
 -13   8   8        8.07       13.76      9.06 o 
 -12   8   8        2.92        7.13      7.60 o 
 -11   8   8        1.42       22.59      9.99 o 
 -10   8   8        0.63        1.29      7.56 o 
  -9   8   8        2.65       16.84      9.28 o 
  -8   8   8       14.39       -0.60      6.23 o 
  -7   8   8      104.94       94.61     16.89 o 
  -6   8   8       31.12       30.22     17.55 o 
  -5   8   8      220.87      203.71     25.12 o 
  -4   8   8        7.95        1.73      6.83 o 
  -3   8   8       31.42       34.64     10.65 o 
  -2   8   8        8.09        8.22      8.04 o 
  -1   8   8      101.52       71.93     14.67 o 
   0   8   8       15.26       18.52      9.76 o 
   1   8   8        1.93       26.12     10.31 o 
   2   8   8       55.97       74.18     10.57 o 
   3   8   8      167.29      173.91     12.62 o 
   4   8   8      122.04      130.35     15.53 o 
   5   8   8      152.02      172.11     15.52 o 
   6   8   8       14.22       10.39      5.61 o 
   7   8   8       81.80       81.52      8.91 o 
   8   8   8        0.12       -1.59      4.04 o 
   9   8   8        1.36       -0.57      6.95 o 
  10   8   8        0.83       -2.68      7.25 o 
  11   8   8        1.79        5.68      6.63 o 
  12   8   8        3.55       11.24     12.36 o 
  13   8   8        4.44       19.07     10.92 o 
  14   8   8        1.93       -5.60      7.94 o 
  15   8   8        9.39       16.21     16.29 o 
  16   8   8        4.22       -2.80      8.53 o 
  17   8   8        1.64       -1.43      8.70 o 
 -19   9   8       25.13       42.07     24.65 o 
 -18   9   8       21.20       25.61     13.37 o 
 -17   9   8       51.00       23.02     13.52 o 
 -16   9   8        0.02       -6.01      8.38 o 
 -15   9   8        6.90        7.14      9.11 o 
 -14   9   8        4.10        0.29      7.49 o 
 -13   9   8        0.00        4.01      7.75 o 
 -12   9   8       29.40       46.71     14.53 o 
 -11   9   8        0.02       25.57     11.11 o 
 -10   9   8        5.71       16.27     11.71 o 
  -9   9   8       35.51       54.87     14.08 o 
  -8   9   8       68.29       89.28     16.42 o 
  -7   9   8        0.83       15.10      9.30 o 
  -6   9   8       78.13       61.71     13.24 o 
  -5   9   8        2.09       11.25     12.72 o 
  -4   9   8       43.15       66.71     16.34 o 
  -3   9   8       50.22       55.92     13.53 o 
  -2   9   8       27.39       36.83     12.31 o 
  -1   9   8       18.24       14.59      9.46 o 
   0   9   8       95.65      113.18     18.36 o 
   1   9   8       63.36       79.10     14.73 o 
   2   9   8      627.44      618.37     50.57 o 
   3   9   8        4.22       -7.32      7.32 o 
   4   9   8        0.19       19.40     12.14 o 
   5   9   8       89.31       95.22     15.81 o 
   6   9   8       18.26       25.66      7.89 o 
   7   9   8       63.96       46.59      8.27 o 
   8   9   8        3.87       -4.00      4.31 o 
   9   9   8       94.66       92.85     22.24 o 
  10   9   8       59.46       51.07     13.26 o 
  11   9   8       40.90       34.56     11.14 o 
  12   9   8       72.84       91.05     25.58 o 
  13   9   8        0.10       -2.33      7.98 o 
  14   9   8       51.02       76.87     19.29 o 
  15   9   8        4.32        2.06      7.49 o 
  16   9   8        0.37       21.11     18.78 o 
 -18  10   8        2.88       -3.24      9.75 o 
 -17  10   8        1.65        3.34      9.28 o 
 -16  10   8        2.00       20.94     20.47 o 
 -15  10   8       16.16        1.56      9.82 o 
 -14  10   8       22.58       18.69     11.28 o 
 -13  10   8        0.02       -3.90      7.92 o 
 -12  10   8       15.00        6.88      8.50 o 
 -11  10   8       28.80       14.61      9.07 o 
 -10  10   8       17.83       18.92     10.45 o 
  -9  10   8       86.47      108.38     18.23 o 
  -8  10   8       74.63       66.11     15.07 o 
  -7  10   8        0.48       -9.05      9.05 o 
  -6  10   8       36.03       20.91     12.14 o 
  -5  10   8        0.07        2.73      8.71 o 
  -4  10   8      209.25      229.21     37.98 o 
  -3  10   8       14.61       14.37     10.88 o 
  -2  10   8       75.53       83.90     16.15 o 
  -1  10   8       37.75       57.87     15.43 o 
   0  10   8       11.36       18.25     10.05 o 
   1  10   8      221.09      221.50     24.90 o 
   2  10   8       31.03       18.04     10.02 o 
   3  10   8       24.58       39.93     11.76 o 
   4  10   8        2.51       -3.21      6.95 o 
   5  10   8       21.96       21.20      9.03 o 
   6  10   8        1.71       32.94     15.08 o 
   7  10   8       16.13       16.81      7.14 o 
   8  10   8       97.76       84.23      9.01 o 
   9  10   8       24.10       27.21      9.18 o 
  10  10   8        2.28       -0.63      5.79 o 
  11  10   8        5.45        5.59      6.81 o 
  12  10   8        5.04        5.12      7.71 o 
  13  10   8       16.63       -2.26      6.55 o 
  14  10   8       17.15       28.17     11.27 o 
  15  10   8        0.42        3.34      7.22 o 
 -17  11   8        2.34       23.54     14.14 o 
 -16  11   8       15.18       12.85     12.13 o 
 -15  11   8       37.07       34.95     13.44 o 
 -14  11   8        0.01        2.07      8.21 o 
 -13  11   8        5.98       16.72     16.10 o 
 -12  11   8        8.63        3.80      7.76 o 
 -11  11   8        0.14        0.45     10.97 o 
 -10  11   8        4.36       -8.78      8.78 o 
  -9  11   8        2.01       10.65      9.56 o 
  -8  11   8        7.91       21.37     10.68 o 
  -7  11   8       20.98       38.72     12.48 o 
  -6  11   8       20.63        7.16      8.79 o 
  -5  11   8        0.12        9.82      9.29 o 
  -4  11   8       84.12       98.37     20.94 o 
  -3  11   8      114.32      151.75     23.81 o 
  -2  11   8        6.41       19.10     19.63 o 
  -1  11   8      208.66      177.98     26.70 o 
   0  11   8       78.93       82.60     16.38 o 
   1  11   8       15.11        9.63      7.91 o 
   2  11   8      137.06      125.04     18.91 o 
   3  11   8       40.54       61.83     14.09 o 
   4  11   8       22.00       29.40     10.47 o 
   5  11   8       20.91       12.01      9.48 o 
   6  11   8        0.00        2.75      6.08 o 
   7  11   8        8.89       15.63     12.47 o 
   8  11   8        4.97        1.33      9.27 o 
   9  11   8        4.51       18.02     12.00 o 
  10  11   8        6.48       -2.10     14.16 o 
  11  11   8       10.36       21.88     13.41 o 
  12  11   8        0.16        2.45      8.76 o 
  13  11   8       13.85       10.48     11.18 o 
  14  11   8       24.23       15.83     12.44 o 
 -15  12   8       15.04       25.78     13.60 o 
 -14  12   8       15.46       14.81     11.80 o 
 -13  12   8       34.80       16.65     15.42 o 
 -12  12   8        0.65       -7.98      9.61 o 
 -11  12   8       28.79       35.88     14.23 o 
 -10  12   8       30.29       34.68     12.64 o 
  -9  12   8        0.09       10.39     13.38 o 
  -8  12   8       34.82       23.81     11.50 o 
  -7  12   8        1.72       20.95     17.81 o 
  -6  12   8        0.97        5.02      8.95 o 
  -5  12   8        5.92        5.09      8.45 o 
  -4  12   8       76.92       76.90     15.74 o 
  -3  12   8       98.03       76.91     17.27 o 
  -2  12   8      141.09      151.26     24.12 o 
  -1  12   8        2.47       88.79     47.80 o 
   0  12   8        0.33       16.37     11.68 o 
   1  12   8        4.27       11.66     11.00 o 
   2  12   8       30.17       43.47     15.53 o 
   3  12   8       51.14       48.09     13.35 o 
   4  12   8        5.49       20.00      9.76 o 
   5  12   8        1.71       -1.64      7.42 o 
   6  12   8       14.17       13.90      8.38 o 
   7  12   8        2.69       -2.12      5.96 o 
   8  12   8       23.40       -2.49     14.25 o 
   9  12   8        5.93       17.15     13.93 o 
  10  12   8       46.64       30.62     18.94 o 
  11  12   8        1.42        8.08     14.86 o 
  12  12   8       12.28       -2.12     10.61 o 
 -13  13   8       17.58       -4.65      8.21 o 
 -12  13   8        5.22        2.92      9.33 o 
 -11  13   8       53.07       49.07     16.53 o 
 -10  13   8        4.50        0.85      7.29 o 
  -9  13   8        3.86       14.14     24.66 o 
  -8  13   8       60.14       50.00     16.30 o 
  -7  13   8        6.50       18.96     12.98 o 
  -6  13   8        4.78        6.18     10.69 o 
  -5  13   8       13.84       12.81     10.14 o 
  -4  13   8        3.84        9.02      8.11 o 
  -3  13   8       82.61       92.40     16.43 o 
  -2  13   8       63.06       64.89     17.18 o 
  -1  13   8       25.88        7.77     10.44 o 
   0  13   8        0.07      -19.62     25.39 o 
   1  13   8      167.59      171.69     32.35 o 
   2  13   8       22.43       29.81     12.63 o 
   3  13   8        0.01       11.51     12.75 o 
   4  13   8        7.30       -6.76      8.17 o 
   5  13   8        6.00       25.76     11.24 o 
   6  13   8        1.44       32.72     10.83 o 
   7  13   8       13.60       22.10     32.26 o 
   8  13   8        1.41       18.67     17.23 o 
   9  13   8       26.50       49.12     18.92 o 
  10  13   8        3.71       41.38     18.45 o 
 -11  14   8        5.63        2.39      8.19 o 
 -10  14   8       22.23       11.34     10.97 o 
  -9  14   8       61.60       77.02     21.73 o 
  -8  14   8       21.27       26.43     13.88 o 
  -7  14   8       63.15       72.59     20.71 o 
  -6  14   8        0.15       22.02     13.73 o 
  -5  14   8      225.61      224.32     28.40 o 
  -4  14   8        9.59       18.94     25.00 o 
  -3  14   8       53.38       56.77     16.27 o 
  -2  14   8      226.12      247.23     35.47 o 
  -1  14   8        5.90        7.24     11.00 o 
   0  14   8       14.24       23.53     11.13 o 
   1  14   8        0.63       -3.04     11.65 o 
   2  14   8        9.98       -0.88      9.39 o 
   3  14   8        8.82       11.07      9.67 o 
   4  14   8        4.61        6.66      9.83 o 
   5  14   8        1.11       22.55     10.57 o 
   6  14   8        0.32       -0.92      9.19 o 
   7  14   8        2.41      -14.36     15.42 o 
   8  14   8        2.41       -3.90     11.08 o 
  -7  15   8        2.96       -2.09      9.34 o 
  -6  15   8       18.49       18.88     11.88 o 
  -5  15   8        2.93        7.78      9.00 o 
  -4  15   8       28.01       30.72     11.89 o 
  -3  15   8        7.68       -0.70      6.87 o 
  -2  15   8        3.16        6.37      9.78 o 
  -1  15   8       33.11       45.05     14.88 o 
   0  15   8       42.28       57.71     20.96 o 
   1  15   8        1.43       12.80      9.73 o 
   2  15   8        6.71       14.41     16.88 o 
   3  15   8        3.47       16.04     18.73 o 
   4  15   8        0.31        6.23      7.73 o 
   5  15   8        3.94        4.64      8.99 o 
 -21   1   9        0.00       -8.33     16.69 o 
 -20   1   9        0.65        1.12     11.03 o 
 -19   1   9       13.11        0.73      8.18 o 
 -18   1   9       14.01       22.09     15.33 o 
 -17   1   9        1.87       -0.15      6.83 o 
 -16   1   9        4.26        6.83     20.92 o 
 -15   1   9        2.48        4.17      8.18 o 
 -14   1   9       34.44       35.47     14.75 o 
 -13   1   9       47.10       65.11     13.26 o 
 -12   1   9       42.16       45.97     10.94 o 
 -11   1   9       29.02       31.40      7.46 o 
 -10   1   9       63.62       75.24     10.60 o 
  -9   1   9       53.42       67.27      8.21 o 
  -8   1   9        0.72        1.65      3.67 o 
  -7   1   9      424.53      422.95     22.46 o 
  -6   1   9      163.22      178.13     14.33 o 
  -5   1   9      100.43       86.96     10.50 o 
  -4   1   9        7.15       11.78      7.61 o 
  -3   1   9       51.01       56.76     10.45 o 
  -2   1   9       55.03       55.47      9.65 o 
  -1   1   9      847.01      826.73     43.15 o 
   0   1   9       58.95       58.34      9.94 o 
   1   1   9      125.08      125.78     12.78 o 
   2   1   9        0.48       -4.31      4.74 o 
   3   1   9      122.12      143.92     13.25 o 
   4   1   9       74.11       82.65     12.58 o 
   5   1   9        6.49        5.94      4.56 o 
   6   1   9       83.00       86.09      9.21 o 
   7   1   9        7.86        4.61      6.75 o 
   8   1   9        0.26        4.34      7.25 o 
   9   1   9       90.26      121.62     16.55 o 
  10   1   9        2.41        0.39      7.35 o 
  11   1   9       13.77       13.07      9.16 o 
  12   1   9        4.64       21.86     10.63 o 
  13   1   9        2.09       18.83      9.74 o 
  14   1   9        0.49       -5.81      7.31 o 
  15   1   9        3.51        5.35     10.92 o 
  16   1   9       63.80       88.59     15.93 o 
  17   1   9       10.02        5.42      7.86 o 
  18   1   9        0.94       -0.75      8.09 o 
 -21   2   9        0.36        0.88     25.53 o 
 -20   2   9        0.25       32.25     27.85 o 
 -19   2   9        2.74       11.44     12.67 o 
 -18   2   9        0.43       18.87     23.57 o 
 -17   2   9        4.92        9.94      8.55 o 
 -16   2   9        0.28       10.90      9.94 o 
 -15   2   9        6.07        5.11      6.09 o 
 -14   2   9        0.18       -1.59      4.61 o 
 -13   2   9       78.04       70.62     10.88 o 
 -12   2   9        9.25        9.83      6.35 o 
 -11   2   9       88.11       88.25     13.52 o 
 -10   2   9       30.06       35.34      8.41 o 
  -9   2   9       22.57       15.80     10.97 o 
  -8   2   9        0.01       -1.07      4.60 o 
  -7   2   9       11.89       11.80      6.49 o 
  -6   2   9      166.49      143.18     11.54 o 
  -5   2   9       28.40       26.63      6.23 o 
  -4   2   9      200.31      195.99     14.46 o 
  -3   2   9      271.67      264.67     19.65 o 
  -2   2   9       14.77        5.75      5.92 o 
  -1   2   9      413.71      408.04     29.02 o 
   0   2   9      156.55      154.71     13.57 o 
   1   2   9      126.31      146.97     13.54 o 
   2   2   9       36.02       39.64      8.06 o 
   3   2   9      233.04      240.31     17.41 o 
   4   2   9       92.29       82.33     10.95 o 
   5   2   9        5.31        8.55      4.88 o 
   6   2   9       31.40       23.61      6.45 o 
   7   2   9      120.18      130.99     19.21 o 
   8   2   9      146.63      163.94     24.47 o 
   9   2   9       14.25       17.83      8.97 o 
  10   2   9        2.92       18.54     11.27 o 
  11   2   9       24.80       18.03     16.62 o 
  12   2   9       25.05       25.54     10.84 o 
  13   2   9       28.21       28.82     12.04 o 
  14   2   9        0.55        5.40      8.78 o 
  15   2   9        1.75        1.29      6.79 o 
  16   2   9        0.26       -4.31      8.53 o 
  17   2   9       51.85       89.88     16.87 o 
  18   2   9        0.00       19.79     15.27 o 
 -21   3   9        2.18       -0.75     10.68 o 
 -20   3   9       18.18       11.87     14.38 o 
 -19   3   9        5.35       12.31     15.21 o 
 -18   3   9        0.00        7.48     12.15 o 
 -17   3   9        0.06        5.26     16.64 o 
 -16   3   9       18.17       12.44      8.20 o 
 -15   3   9        0.72       -7.17      7.68 o 
 -14   3   9       23.12       35.23     11.20 o 
 -13   3   9       23.59       35.14      9.96 o 
 -12   3   9       11.49       31.49     13.14 o 
 -11   3   9        6.49       12.04      7.70 o 
 -10   3   9        1.78        5.23      6.67 o 
  -9   3   9       57.23       24.99     12.90 o 
  -8   3   9       35.08       21.07      6.85 o 
  -7   3   9       44.14       44.89     12.08 o 
  -6   3   9        0.48       20.92     10.27 o 
  -5   3   9       26.52       46.74      8.22 o 
  -4   3   9       60.84       59.37      8.22 o 
  -3   3   9       28.48       53.25      8.43 o 
  -2   3   9       45.58       49.20      8.34 o 
  -1   3   9       43.98       41.38      7.45 o 
   0   3   9       60.21       46.36     11.28 o 
   1   3   9       53.25       74.74     13.72 o 
   2   3   9        7.21        5.06      4.94 o 
   3   3   9        1.68        0.08      4.10 o 
   4   3   9        7.95        3.42      5.49 o 
   5   3   9       79.04       90.52      9.10 o 
   6   3   9        3.35        4.07      3.81 o 
   7   3   9       36.99       67.84     13.76 o 
   8   3   9        1.12        5.78      6.60 o 
   9   3   9       78.32       92.68     16.07 o 
  10   3   9       24.03       38.63     11.32 o 
  11   3   9      260.28      269.09     28.33 o 
  12   3   9      113.22       88.68     16.18 o 
  13   3   9       27.92       13.50      9.74 o 
  14   3   9       41.14       42.39     22.70 o 
  15   3   9        7.50        6.66      8.30 o 
  16   3   9        2.64        2.10      7.38 o 
  17   3   9        0.04       -2.22      8.56 o 
  18   3   9        4.48       20.46     12.69 o 
 -21   4   9        0.89       -2.23     11.61 o 
 -20   4   9       11.62       -3.81     12.51 o 
 -19   4   9        1.74       19.82     17.23 o 
 -18   4   9        0.25       11.91     12.89 o 
 -17   4   9        0.67       10.74      8.73 o 
 -16   4   9        4.24       -0.82      6.82 o 
 -15   4   9       31.77       38.04     10.67 o 
 -14   4   9        5.12        7.04      7.29 o 
 -13   4   9        0.14        5.41      6.96 o 
 -12   4   9       12.18       22.13     10.64 o 
 -11   4   9       19.12       27.86     10.50 o 
 -10   4   9        6.77       23.76     13.56 o 
  -9   4   9        3.37        5.40      6.98 o 
  -8   4   9        2.89        5.85      5.11 o 
  -7   4   9       62.11       66.56     10.40 o 
  -6   4   9       77.66       85.73     10.38 o 
  -5   4   9      125.21      142.77     16.87 o 
  -4   4   9        3.23       14.60      8.34 o 
  -3   4   9       54.42       54.22     11.96 o 
  -2   4   9        8.83       13.92      5.05 o 
  -1   4   9        6.47       13.16      7.58 o 
   0   4   9        3.04       11.53      8.31 o 
   1   4   9       10.72       15.80      6.22 o 
   2   4   9        8.33       17.99      5.86 o 
   3   4   9        6.84        1.59      4.93 o 
   4   4   9        3.81        7.87      6.05 o 
   5   4   9        0.22        5.23      7.01 o 
   6   4   9       65.30       55.20      7.63 o 
   7   4   9        0.53        1.33      5.69 o 
   8   4   9        0.04        5.44     11.84 o 
   9   4   9        2.05        6.69      7.20 o 
  10   4   9        1.50        3.86      7.11 o 
  11   4   9        0.87       -0.06      7.35 o 
  12   4   9        4.12       13.32     16.60 o 
  13   4   9       20.02       13.82      8.83 o 
  14   4   9       55.17       33.67     12.36 o 
  15   4   9       43.42       39.24     14.32 o 
  16   4   9        1.70        7.66     10.47 o 
  17   4   9        2.49        1.23      7.65 o 
  18   4   9       13.16       19.91     11.93 o 
 -20   5   9        1.40        8.64     12.30 o 
 -19   5   9        4.48       -4.53     12.80 o 
 -18   5   9       25.76       39.49     13.52 o 
 -17   5   9       18.84       13.80     10.39 o 
 -16   5   9        0.47       14.28      9.55 o 
 -15   5   9       12.41       20.93     13.60 o 
 -14   5   9        0.69        2.46      6.29 o 
 -13   5   9        9.92        4.26      6.38 o 
 -12   5   9      157.42      161.90     20.50 o 
 -11   5   9        1.82       10.84      7.90 o 
 -10   5   9        0.88       -6.11      7.01 o 
  -9   5   9        2.02       -4.20      6.92 o 
  -8   5   9       22.54        5.77      7.79 o 
  -7   5   9       21.04        8.29      8.86 o 
  -6   5   9       54.25       58.16      9.64 o 
  -5   5   9        5.47        9.51      5.40 o 
  -4   5   9       61.24       55.38      7.80 o 
  -3   5   9       41.41       37.35      7.96 o 
  -2   5   9        0.04       -3.46      7.60 o 
  -1   5   9        5.38        7.89      5.12 o 
   0   5   9       45.82       66.61     11.54 o 
   1   5   9       69.69       52.60      7.99 o 
   2   5   9       67.80       72.28     10.01 o 
   3   5   9       51.40       88.02     13.39 o 
   4   5   9       73.23       61.44      8.98 o 
   5   5   9        9.22       18.42      6.90 o 
   6   5   9        6.27       13.38      6.51 o 
   7   5   9       19.81       12.02      9.69 o 
   8   5   9       16.73       15.35     10.28 o 
   9   5   9       18.80       33.10     11.07 o 
  10   5   9       94.72       97.73     16.93 o 
  11   5   9      217.96      225.47     26.10 o 
  12   5   9        4.25        3.11      7.58 o 
  13   5   9        1.84        5.39      8.37 o 
  14   5   9        0.01       17.39     12.50 o 
  15   5   9        0.02       18.01     10.60 o 
  16   5   9       13.89        7.56      9.66 o 
  17   5   9       26.12       39.74     14.75 o 
 -20   6   9        9.12       20.84     18.74 o 
 -19   6   9        9.24       -7.17     12.97 o 
 -18   6   9        6.96        9.28      8.98 o 
 -17   6   9       11.95       11.97     12.41 o 
 -16   6   9        8.42       17.05     19.86 o 
 -15   6   9       31.88       35.84     11.88 o 
 -14   6   9        3.33       17.16     10.07 o 
 -13   6   9        0.05        3.29      7.16 o 
 -12   6   9        1.22       11.03      9.09 o 
 -11   6   9        0.75       -0.01      6.38 o 
 -10   6   9        1.24       11.46      8.49 o 
  -9   6   9        0.14       -0.27      6.01 o 
  -8   6   9        0.56       -5.95      8.67 o 
  -7   6   9       42.99       60.63     16.04 o 
  -6   6   9        0.57       -7.76     10.40 o 
  -5   6   9       25.59       25.52     14.03 o 
  -4   6   9        2.23        2.89      7.51 o 
  -3   6   9       50.92       49.47      8.13 o 
  -2   6   9       85.21       59.80      8.39 o 
  -1   6   9      130.74      107.97     11.34 o 
   0   6   9       10.03       14.15      9.83 o 
   1   6   9        2.35        7.24      7.50 o 
   2   6   9      175.92      181.49     13.86 o 
   3   6   9       19.81       26.57      9.40 o 
   4   6   9      304.11      301.91     19.55 o 
   5   6   9        5.92       35.82     13.00 o 
   6   6   9        0.01       13.70      6.70 o 
   7   6   9       17.56       31.43     10.15 o 
   8   6   9        1.58       14.19      8.79 o 
   9   6   9        0.23        0.62      5.82 o 
  10   6   9        0.07       13.88      8.75 o 
  11   6   9       48.92       61.14     14.42 o 
  12   6   9       22.02       28.77     14.64 o 
  13   6   9       52.38       57.08     14.59 o 
  14   6   9        0.61       10.09      9.32 o 
  15   6   9        5.68       23.32     22.94 o 
  16   6   9        0.16        6.73     17.00 o 
 -19   7   9        0.31       12.67     12.02 o 
 -18   7   9        2.33        2.64     14.64 o 
 -17   7   9        1.17       12.08      8.96 o 
 -16   7   9        5.34       11.42      9.41 o 
 -15   7   9        2.50       -3.99      7.45 o 
 -14   7   9       10.11       -3.19      7.70 o 
 -13   7   9        0.66       10.25      8.56 o 
 -12   7   9        4.12        7.70     11.06 o 
 -11   7   9       52.37       63.04     26.18 o 
 -10   7   9        9.38        5.51      7.83 o 
  -9   7   9      193.67      203.92     24.81 o 
  -8   7   9        8.13        5.85      7.83 o 
  -7   7   9        0.29       -4.51      9.41 o 
  -6   7   9        4.75        5.91      9.58 o 
  -5   7   9        1.20       -5.78      7.47 o 
  -4   7   9        0.03        6.69      7.95 o 
  -3   7   9        4.83        9.06     12.46 o 
  -2   7   9      131.40      162.81     22.00 o 
  -1   7   9       27.55       37.27     10.64 o 
   0   7   9       11.66       34.28     11.50 o 
   1   7   9        0.41       -1.73      4.43 o 
   2   7   9        8.04        5.22      4.52 o 
   3   7   9       11.23       19.62      7.00 o 
   4   7   9       23.31       40.40     10.72 o 
   5   7   9        0.55        5.93      4.78 o 
   6   7   9       53.44       50.93     11.23 o 
   7   7   9       46.77       66.06     14.01 o 
   8   7   9       21.38       20.73      8.52 o 
   9   7   9        5.52        9.38      8.33 o 
  10   7   9       19.75       29.33     17.53 o 
  11   7   9        1.91       -0.89      6.22 o 
  12   7   9        4.66        1.81      7.31 o 
  13   7   9        4.45       -1.23      6.47 o 
  14   7   9       51.41       58.11     15.77 o 
  15   7   9       13.14       17.71     10.74 o 
  16   7   9        0.02        0.36      7.74 o 
 -18   8   9        0.77        4.43      8.74 o 
 -17   8   9       17.77       37.09     13.34 o 
 -16   8   9        7.77        6.22      8.83 o 
 -15   8   9       23.96       17.99     11.14 o 
 -14   8   9       16.59       25.96     13.47 o 
 -13   8   9        7.67        9.66      9.73 o 
 -12   8   9        0.05       -1.35      7.90 o 
 -11   8   9        4.59       -3.31      8.44 o 
 -10   8   9       98.93       88.89     17.70 o 
  -9   8   9       90.40       64.21     15.03 o 
  -8   8   9      129.49      150.99     24.43 o 
  -7   8   9        9.40       18.94     11.12 o 
  -6   8   9        6.05        6.14     10.90 o 
  -5   8   9       23.57       25.54     10.95 o 
  -4   8   9      137.05      145.18     19.35 o 
  -3   8   9       10.08       24.80     12.29 o 
  -2   8   9       98.34       80.48     15.60 o 
  -1   8   9       33.76       28.40     10.09 o 
   0   8   9       74.11       74.17     14.07 o 
   1   8   9       99.99       96.78     17.43 o 
   2   8   9       70.36       67.75     14.35 o 
   3   8   9       51.45       46.98     11.97 o 
   4   8   9      118.22      107.60     12.34 o 
   5   8   9       15.73       27.03      9.42 o 
   6   8   9       20.21       24.56      8.67 o 
   7   8   9       48.83       38.11      9.78 o 
   8   8   9        0.11        8.88     11.54 o 
   9   8   9        7.64      -12.69     12.73 o 
  10   8   9        2.00        2.27      7.00 o 
  11   8   9        0.20        0.48      6.99 o 
  12   8   9        0.18        3.15      7.56 o 
  13   8   9       15.76       27.88     12.48 o 
  14   8   9       13.34       15.52     10.42 o 
  15   8   9        8.60       21.79     12.73 o 
 -17   9   9        2.55        7.04     14.05 o 
 -16   9   9        2.48       12.35     10.60 o 
 -15   9   9        0.03        9.96     10.09 o 
 -14   9   9        4.67       10.49     11.02 o 
 -13   9   9        2.30       23.57     10.99 o 
 -12   9   9       23.23       42.05     15.85 o 
 -11   9   9       12.57        0.85      6.85 o 
 -10   9   9        0.71       -0.38      7.01 o 
  -9   9   9       54.23       56.71     14.35 o 
  -8   9   9       98.62       95.15     19.85 o 
  -7   9   9        0.52       -9.62      9.62 o 
  -6   9   9        5.17       21.37     17.81 o 
  -5   9   9        1.59        1.49      8.09 o 
  -4   9   9        9.15       16.18     12.35 o 
  -3   9   9       30.01       31.29     12.26 o 
  -2   9   9       44.18       41.47     18.17 o 
  -1   9   9        3.19       11.35     10.83 o 
   0   9   9        1.66        9.01      9.60 o 
   1   9   9        1.89       13.00      9.62 o 
   2   9   9       49.61      108.86     17.63 o 
   3   9   9        1.75       -1.06      6.82 o 
   4   9   9       31.42       40.21     11.56 o 
   5   9   9        4.66        8.51      8.14 o 
   6   9   9       29.22       41.46     10.05 o 
   7   9   9       38.79       32.66     13.42 o 
   8   9   9        1.12        1.42      8.45 o 
   9   9   9       18.55       23.79      9.49 o 
  10   9   9        0.02       -6.77      8.19 o 
  11   9   9        9.37        4.82      7.81 o 
  12   9   9       16.05       22.71     11.40 o 
  13   9   9       40.71       49.83     20.84 o 
  14   9   9        3.00        3.42      9.13 o 
 -16  10   9        0.00       -4.69      8.29 o 
 -15  10   9        7.69        4.40      9.13 o 
 -14  10   9        3.11       13.90     11.17 o 
 -13  10   9        1.34       27.86     14.57 o 
 -12  10   9        2.39        4.20      9.36 o 
 -11  10   9       10.70        1.05      6.23 o 
 -10  10   9        0.84       -4.01      7.77 o 
  -9  10   9        1.61       10.17      9.35 o 
  -8  10   9       22.60       34.79     11.99 o 
  -7  10   9       62.94       68.31     16.00 o 
  -6  10   9        5.07        0.77      7.76 o 
  -5  10   9       46.99       52.91     14.82 o 
  -4  10   9       29.42       26.83     13.06 o 
  -3  10   9       30.87       39.58     13.62 o 
  -2  10   9       11.53       10.34      9.35 o 
  -1  10   9       10.01        8.43      9.42 o 
   0  10   9       28.81       23.51     32.50 o 
   1  10   9       23.51       14.58     11.20 o 
   2  10   9       51.59       46.38     13.50 o 
   3  10   9        3.28        5.95      8.13 o 
   4  10   9       61.41       83.11     15.82 o 
   5  10   9       43.47       64.85     15.73 o 
   6  10   9        1.56       11.93     15.28 o 
   7  10   9        7.18       -0.38     11.83 o 
   8  10   9        2.85       39.59     21.84 o 
   9  10   9        0.75       17.86     23.44 o 
  10  10   9       13.32       29.95     20.82 o 
  11  10   9       16.44       -1.37     12.05 o 
  12  10   9       11.69       13.04     14.33 o 
  13  10   9        2.05        4.97     13.55 o 
 -14  11   9        0.00       -6.40      9.97 o 
 -13  11   9       32.20       43.87     20.09 o 
 -12  11   9        0.21       -4.77      7.97 o 
 -11  11   9        1.30       10.59     10.23 o 
 -10  11   9        1.95       -3.20      7.65 o 
  -9  11   9        0.00       23.05     21.86 o 
  -8  11   9        3.59       -5.15      9.42 o 
  -7  11   9        0.02        0.89      8.36 o 
  -6  11   9       56.41       58.40     19.79 o 
  -5  11   9        0.53       16.52     24.70 o 
  -4  11   9        2.27       12.57     12.62 o 
  -3  11   9        0.15       10.10     10.45 o 
  -2  11   9      104.94      152.32     31.44 o 
  -1  11   9       94.40      101.48     29.42 o 
   0  11   9        0.28       17.56     11.86 o 
   1  11   9        0.03      -13.01     14.78 o 
   2  11   9        6.47       21.76     11.40 o 
   3  11   9       38.97       32.31     13.71 o 
   4  11   9       24.40       11.05     11.18 o 
   5  11   9        5.10       10.16     10.40 o 
   6  11   9        0.95        1.68     16.52 o 
   7  11   9       43.34       59.21     22.47 o 
   8  11   9        5.85       12.09     14.81 o 
   9  11   9       14.39        8.64      9.47 o 
  10  11   9       17.40        8.95     17.34 o 
  11  11   9        0.03       -3.64     11.26 o 
 -12  12   9        0.04       11.78     15.08 o 
 -11  12   9       14.40        6.74     12.20 o 
 -10  12   9        3.99        3.71      8.37 o 
  -9  12   9        0.09       -5.30     10.39 o 
  -8  12   9        0.02        0.26      8.30 o 
  -7  12   9        1.13        7.29     10.81 o 
  -6  12   9       26.07       16.46     13.63 o 
  -5  12   9       33.91       57.43     17.76 o 
  -4  12   9        9.72       55.64     20.17 o 
  -3  12   9       26.87       41.10     16.22 o 
  -2  12   9        1.74       16.51     14.40 o 
  -1  12   9        0.00       -7.01      9.91 o 
   0  12   9       16.37       22.84     12.16 o 
   1  12   9        1.47        0.74      8.07 o 
   2  12   9       11.36       10.80      9.42 o 
   3  12   9        9.19       10.38     11.37 o 
   4  12   9       20.50        6.66     13.47 o 
   5  12   9        3.69       13.90     18.66 o 
   6  12   9        0.10       12.97     16.53 o 
   7  12   9       23.41       14.71     14.06 o 
   8  12   9        4.37       23.33     22.41 o 
   9  12   9        1.46       -6.77     22.30 o 
 -10  13   9        6.27        8.48      9.11 o 
  -9  13   9        0.74        4.27     10.15 o 
  -8  13   9       25.48       29.27     15.99 o 
  -7  13   9        3.90        1.31      9.15 o 
  -6  13   9        6.56        2.49      8.78 o 
  -5  13   9        0.15       -5.28      9.45 o 
  -4  13   9        0.83       -1.65      8.36 o 
  -3  13   9       45.11       42.04     14.94 o 
  -2  13   9       29.32       34.82     13.76 o 
  -1  13   9        6.87       19.06     14.71 o 
   0  13   9        3.76        6.19     10.63 o 
   1  13   9        2.94        7.69      9.39 o 
   2  13   9       35.15       41.26     17.44 o 
   3  13   9        9.22       11.66     10.93 o 
   4  13   9        0.24       19.73     19.50 o 
   5  13   9       12.23       17.19     17.21 o 
   6  13   9       29.81        8.30     12.54 o 
   7  13   9        7.17       -7.72     15.64 o 
  -6  14   9        3.81       38.73     21.48 o 
  -5  14   9        1.68       13.62     12.70 o 
  -4  14   9        9.77       39.51     18.36 o 
  -3  14   9        0.51        3.14     13.75 o 
  -2  14   9       26.23        9.65     17.60 o 
  -1  14   9       28.27       18.58     11.37 o 
   0  14   9        8.48       20.00     16.13 o 
   1  14   9        0.05        7.57     16.72 o 
   2  14   9        4.03       27.15     18.18 o 
   3  14   9        1.24        9.34      9.29 o 
 -19   0  10        6.40       68.61     39.62 o 
 -17   0  10        1.49       -9.40     12.99 o 
 -16   0  10        0.25        3.37     11.67 o 
 -15   0  10        2.97       -4.28     14.26 o 
 -14   0  10        0.63        9.71     12.37 o 
 -13   0  10       19.02       34.43     22.87 o 
 -12   0  10       20.61       41.22     17.28 o 
 -11   0  10      124.91      144.12     28.70 o 
 -10   0  10      137.63      119.47     24.93 o 
  -9   0  10      384.43      382.04     60.84 o 
  -8   0  10     1549.11     1192.93     81.50 o 
  -7   0  10      250.10      238.75     26.97 o 
  -6   0  10      662.93      572.69     51.05 o 
  -5   0  10      306.36      334.92     52.43 o 
  -4   0  10      254.20      232.34     29.83 o 
  -3   0  10      226.53      226.34     27.72 o 
  -2   0  10      844.35      812.23     64.86 o 
  -1   0  10      245.68      214.04     35.04 o 
   0   0  10      123.59      124.56     26.00 o 
   1   0  10      143.12      155.67     22.06 o 
   2   0  10        0.03        5.43      8.88 o 
   3   0  10      266.17      215.52     41.17 o 
   4   0  10      229.62      254.72     27.17 o 
   5   0  10       20.76       24.89      9.20 o 
   6   0  10       61.24       75.97     20.49 o 
   7   0  10        0.36       -5.20     10.82 o 
   8   0  10        0.35       -1.25     21.01 o 
   9   0  10       12.71       24.52     21.01 o 
  10   0  10       22.61       29.52     19.52 o 
  11   0  10       58.52       78.12     21.83 o 
  12   0  10        1.31        7.12     12.17 o 
  13   0  10       14.61      -12.22     13.53 o 
  14   0  10        3.87      -11.48     14.89 o 
  15   0  10        5.77       34.22     47.04 o 
  16   0  10       52.84       56.86     24.90 o 
 -19   1  10        7.89       16.60     19.45 o 
 -18   1  10        0.69       22.47     14.43 o 
 -17   1  10        1.22       17.30     13.10 o 
 -16   1  10        0.00        4.72      6.78 o 
 -15   1  10        2.09        6.42      7.72 o 
 -14   1  10       25.32       12.72      9.22 o 
 -13   1  10        1.31       -4.19      7.76 o 
 -12   1  10        5.73        4.10      9.50 o 
 -11   1  10        4.62        9.43      8.67 o 
 -10   1  10       20.39       12.18      9.89 o 
  -9   1  10       58.98       79.70     11.18 o 
  -8   1  10        8.17       13.50      6.21 o 
  -7   1  10       11.84       13.39      6.88 o 
  -6   1  10       53.18       62.81     10.88 o 
  -5   1  10      262.72      226.98     18.75 o 
  -4   1  10       10.20       15.38      8.33 o 
  -3   1  10        1.07       -3.44      5.32 o 
  -2   1  10       24.27       65.22     12.25 o 
  -1   1  10       12.53       17.42      6.51 o 
   0   1  10       99.83       95.44     12.58 o 
   1   1  10        0.12       -0.86      4.56 o 
   2   1  10       41.67       49.00     12.30 o 
   3   1  10        9.51       16.97      7.05 o 
   4   1  10       81.33       83.28     12.31 o 
   5   1  10       13.17       28.44      7.45 o 
   6   1  10       14.28       34.92     10.68 o 
   7   1  10        7.27        7.29      8.08 o 
   8   1  10        0.97       23.71      8.93 o 
   9   1  10        3.69       -2.39      7.01 o 
  10   1  10        7.38       17.84     10.87 o 
  11   1  10        7.74        9.81      9.05 o 
  12   1  10        1.26        4.08      9.99 o 
  13   1  10        0.88        0.03      7.82 o 
  14   1  10       24.38       43.04     14.77 o 
  15   1  10       36.92       29.01     14.03 o 
  16   1  10        9.19        2.09      8.79 o 
 -19   2  10       12.16        9.36     12.81 o 
 -18   2  10        9.75        5.32     10.80 o 
 -17   2  10        0.08       -3.16      9.98 o 
 -16   2  10       10.43      -11.24     11.24 o 
 -15   2  10        2.02       -0.96      9.36 o 
 -14   2  10       10.42       -2.60      6.87 o 
 -13   2  10        0.79       10.67      7.96 o 
 -12   2  10        7.56        4.03      5.27 o 
 -11   2  10      124.53      122.38     12.37 o 
 -10   2  10        0.03        9.07      5.81 o 
  -9   2  10       36.14       32.56      9.44 o 
  -8   2  10       31.76       24.33      7.86 o 
  -7   2  10       38.10       46.41      9.24 o 
  -6   2  10       47.00       63.74     11.22 o 
  -5   2  10       14.00       32.83      8.74 o 
  -4   2  10        5.01        5.84      4.99 o 
  -3   2  10       45.32       47.36     10.51 o 
  -2   2  10       51.07       70.75      9.32 o 
  -1   2  10        8.18       11.85      6.56 o 
   0   2  10       77.19       80.39     10.19 o 
   1   2  10       47.53       35.15      8.80 o 
   2   2  10       55.07       56.74      9.26 o 
   3   2  10        9.71       -2.75      4.32 o 
   4   2  10      164.95      173.20     17.01 o 
   5   2  10       78.04       75.11     12.15 o 
   6   2  10       55.31       80.34     14.80 o 
   7   2  10      102.21      121.97     18.50 o 
   8   2  10        1.85        7.10     11.08 o 
   9   2  10       43.31       43.72     12.39 o 
  10   2  10       16.53       15.39      9.54 o 
  11   2  10       25.22       26.38     15.41 o 
  12   2  10       46.97       27.39     15.41 o 
  13   2  10       11.61        7.66      9.55 o 
  14   2  10        0.02       -8.45      8.66 o 
  15   2  10        0.79       -5.95     13.30 o 
  16   2  10        0.04       -2.84      8.47 o 
 -19   3  10        0.49        0.94      9.25 o 
 -18   3  10       17.52        7.55     12.10 o 
 -17   3  10        3.90        2.67     10.49 o 
 -16   3  10        3.40        0.92      9.92 o 
 -15   3  10       19.47        7.98     11.47 o 
 -14   3  10        1.67        4.03     12.66 o 
 -13   3  10       19.70       35.50     13.14 o 
 -12   3  10        0.88        2.03      6.15 o 
 -11   3  10        1.20        9.02      7.82 o 
 -10   3  10      101.63      105.86     15.73 o 
  -9   3  10        9.02        6.03      7.16 o 
  -8   3  10        1.76       11.75     11.09 o 
  -7   3  10       43.22       55.84     10.80 o 
  -6   3  10        8.86        2.79      6.34 o 
  -5   3  10      108.08       95.40     15.02 o 
  -4   3  10        4.20       12.05      6.41 o 
  -3   3  10        1.95       12.74     12.71 o 
  -2   3  10       59.53       57.37      8.84 o 
  -1   3  10        7.47       12.48      8.27 o 
   0   3  10      175.11      166.36     17.44 o 
   1   3  10        0.37       33.86     10.75 o 
   2   3  10       48.01       47.54      8.74 o 
   3   3  10       17.24       14.21      6.05 o 
   4   3  10       94.87       78.93      9.43 o 
   5   3  10       41.08       54.09      9.70 o 
   6   3  10       20.10       40.17     12.37 o 
   7   3  10        0.65        9.96     24.86 o 
   8   3  10       87.09       89.11     14.26 o 
   9   3  10       36.43       40.26     11.40 o 
  10   3  10        4.83       -0.38      6.03 o 
  11   3  10       45.97       54.51     13.61 o 
  12   3  10        0.36       14.80     13.04 o 
  13   3  10       23.79       17.04     10.89 o 
  14   3  10        2.62       -3.89      8.21 o 
  15   3  10        0.01       -5.99      8.12 o 
  16   3  10        0.10        4.95      9.06 o 
 -19   4  10        3.36       -3.18     12.09 o 
 -18   4  10        9.55       29.43     18.40 o 
 -17   4  10        6.66       25.93     15.52 o 
 -16   4  10       13.68       20.28     15.02 o 
 -15   4  10        0.00        1.49     10.32 o 
 -14   4  10        1.11       -2.71      7.39 o 
 -13   4  10        3.12        4.86      9.07 o 
 -12   4  10        2.48        8.31     14.23 o 
 -11   4  10       17.37       22.83     10.46 o 
 -10   4  10        0.09        7.56      9.62 o 
  -9   4  10       56.98       82.93     15.46 o 
  -8   4  10        0.73        2.29      9.91 o 
  -7   4  10        2.34       22.49     12.56 o 
  -6   4  10       17.22       42.59     14.24 o 
  -5   4  10        2.47        5.81      9.17 o 
  -4   4  10        6.20       17.64     10.18 o 
  -3   4  10       40.72       54.61      9.36 o 
  -2   4  10       26.67       24.60      9.88 o 
  -1   4  10        2.27        2.40      6.11 o 
   0   4  10       20.85       32.73      7.26 o 
   1   4  10       17.69       24.95      7.89 o 
   2   4  10      100.75      100.25     12.26 o 
   3   4  10        0.03        5.88      5.10 o 
   4   4  10       10.15       39.17     13.81 o 
   5   4  10       11.57       14.90      7.67 o 
   6   4  10        0.00        1.84      5.12 o 
   7   4  10       20.69       24.72      9.36 o 
   8   4  10       38.52       36.42     12.17 o 
   9   4  10       11.95        3.76      6.65 o 
  10   4  10        7.56       14.64      9.43 o 
  11   4  10       17.45       37.31     18.04 o 
  12   4  10        6.49        5.17      7.38 o 
  13   4  10        0.01        7.77      9.59 o 
  14   4  10        1.88       -3.24      8.43 o 
  15   4  10        0.80       -5.14      9.66 o 
 -18   5  10        6.13       -4.68     10.08 o 
 -17   5  10        0.19       -4.85     11.15 o 
 -16   5  10       13.55        8.25     11.26 o 
 -15   5  10       28.86       38.77     12.56 o 
 -14   5  10       12.19       26.33     10.29 o 
 -13   5  10        4.81        2.37      7.10 o 
 -12   5  10       11.80        8.19      8.89 o 
 -11   5  10        6.15       32.46     16.03 o 
 -10   5  10        0.12       -0.37      7.61 o 
  -9   5  10       22.23       15.10      7.46 o 
  -8   5  10       14.46       10.33      8.25 o 
  -7   5  10       14.62        7.25      7.24 o 
  -6   5  10       33.09       30.98     13.13 o 
  -5   5  10        0.86       -2.47      6.93 o 
  -4   5  10        4.00       -5.21      6.95 o 
  -3   5  10        1.11        3.55      5.06 o 
  -2   5  10        0.10       21.30      8.42 o 
  -1   5  10       22.76       15.32      8.76 o 
   0   5  10        8.12       18.42      9.77 o 
   1   5  10        4.23        0.60      5.39 o 
   2   5  10        2.37       -0.55      4.66 o 
   3   5  10        7.28       34.88     19.58 o 
   4   5  10       21.06       21.41      6.57 o 
   5   5  10        0.15       -6.48      6.48 o 
   6   5  10       23.28       34.45     10.86 o 
   7   5  10       20.67       20.41     11.80 o 
   8   5  10        1.37        0.85      6.42 o 
   9   5  10        1.63        3.38     10.02 o 
  10   5  10        2.43        7.57     10.31 o 
  11   5  10        2.80       -2.07      7.33 o 
  12   5  10        0.34       -8.88      8.88 o 
  13   5  10        9.67       15.70      9.66 o 
  14   5  10        6.61       15.63     11.07 o 
  15   5  10        9.16        0.75      7.77 o 
 -17   6  10        0.13       -0.01     10.66 o 
 -16   6  10        0.48        0.98      8.16 o 
 -15   6  10        0.10        6.18      9.35 o 
 -14   6  10        1.85        6.32      8.10 o 
 -13   6  10        5.63       -4.10      7.67 o 
 -12   6  10        5.09        2.90      6.56 o 
 -11   6  10       66.43       88.94     15.83 o 
 -10   6  10        0.00       14.21      9.02 o 
  -9   6  10        4.33        2.15      9.00 o 
  -8   6  10        9.19       27.85     12.79 o 
  -7   6  10        4.22       -9.85      9.85 o 
  -6   6  10        6.14       25.20     16.02 o 
  -5   6  10       10.34       23.95     10.78 o 
  -4   6  10        1.84       -0.09      7.06 o 
  -3   6  10        1.70        1.77      8.01 o 
  -2   6  10        6.48        9.67      7.98 o 
  -1   6  10        5.40        7.00     11.17 o 
   0   6  10      179.21      163.74     15.71 o 
   1   6  10       28.04       48.72     16.36 o 
   2   6  10       15.03       12.88      6.09 o 
   3   6  10        2.41       -2.26      4.50 o 
   4   6  10        8.96       44.15     16.49 o 
   5   6  10       15.81       23.23      6.55 o 
   6   6  10        0.00        0.14      5.76 o 
   7   6  10       11.39       20.17      8.68 o 
   8   6  10       12.93       19.97     10.65 o 
   9   6  10        0.22       -2.48      7.25 o 
  10   6  10        8.40        3.72      7.80 o 
  11   6  10       12.52       17.05     14.47 o 
  12   6  10       15.49       -0.68      7.15 o 
  13   6  10       44.77       31.49     17.21 o 
  14   6  10        2.30       13.15      9.94 o 
 -17   7  10        0.15        9.66     11.93 o 
 -16   7  10       11.07        8.03      7.93 o 
 -15   7  10        0.45        4.96      6.95 o 
 -14   7  10        2.21       -2.38      8.38 o 
 -13   7  10        0.16       -1.42      6.53 o 
 -12   7  10        2.76        0.58      7.00 o 
 -11   7  10        2.37        1.09      9.97 o 
 -10   7  10        1.89       13.00      9.29 o 
  -9   7  10       11.55        4.75      8.60 o 
  -8   7  10       10.04       11.97      9.45 o 
  -7   7  10       51.29       33.98     15.25 o 
  -6   7  10       18.62       18.75     11.06 o 
  -5   7  10      261.60      236.71     39.23 o 
  -4   7  10        3.92        8.00      8.23 o 
  -3   7  10       40.46       50.28     22.66 o 
  -2   7  10      104.58      108.43     19.97 o 
  -1   7  10       69.59       74.85     15.89 o 
   0   7  10        1.99        4.39      8.51 o 
   1   7  10       98.27      119.54     31.75 o 
   2   7  10       63.13       44.74     13.58 o 
   3   7  10        0.42        5.31      7.63 o 
   4   7  10       39.08       28.68      7.42 o 
   5   7  10        0.32        7.00      8.05 o 
   6   7  10       91.86       82.92     13.66 o 
   7   7  10       95.90       78.44     15.09 o 
   8   7  10        1.54        2.24      6.46 o 
   9   7  10       25.06       25.52     12.81 o 
  10   7  10        0.02       14.42     10.05 o 
  11   7  10       12.35       14.78      9.02 o 
  12   7  10        0.70       -2.63     11.31 o 
  13   7  10       11.21       11.03      9.34 o 
 -16   8  10        1.89       -3.73      9.09 o 
 -15   8  10       10.13       15.20     11.01 o 
 -14   8  10        6.46        6.80     11.82 o 
 -13   8  10        0.89       -1.46      7.25 o 
 -12   8  10        0.44        0.45      7.09 o 
 -11   8  10       10.11        3.99      7.87 o 
 -10   8  10        0.39        1.18      7.54 o 
  -9   8  10       71.59       50.09     17.10 o 
  -8   8  10       28.69       18.97     13.80 o 
  -7   8  10        5.44        2.28      9.17 o 
  -6   8  10       14.78        4.70      9.38 o 
  -5   8  10        5.09       33.40     17.76 o 
  -4   8  10        3.19        9.86     12.10 o 
  -3   8  10       14.65       17.01      9.69 o 
  -2   8  10        0.61       10.09     12.39 o 
  -1   8  10       26.69       27.39     11.81 o 
   0   8  10        2.82        5.67      8.90 o 
   1   8  10        7.24       -0.87      8.29 o 
   2   8  10       72.40       80.51     21.15 o 
   3   8  10        5.78       -0.12      9.14 o 
   4   8  10       13.43       13.42      9.43 o 
   5   8  10        0.08        5.17     10.48 o 
   6   8  10        0.14       -4.05     13.44 o 
   7   8  10        5.86       12.89     15.07 o 
   8   8  10        8.11       19.12     30.71 o 
   9   8  10        7.86       -5.50     13.99 o 
  10   8  10        8.58        2.14     11.02 o 
  11   8  10        1.88       12.43     14.92 o 
  12   8  10       31.35       44.23     41.86 o 
 -14   9  10        4.18        5.09      8.77 o 
 -13   9  10        2.14       11.77     11.15 o 
 -12   9  10        0.64       -7.73      9.75 o 
 -11   9  10        9.75        4.44      8.64 o 
 -10   9  10        2.04        2.87     10.07 o 
  -9   9  10       27.42       41.75     16.99 o 
  -8   9  10        7.10        0.82      7.93 o 
  -7   9  10        6.11        1.40     11.09 o 
  -6   9  10        2.20        5.04     10.35 o 
  -5   9  10       11.76       12.17     12.95 o 
  -4   9  10       11.41       11.57     13.47 o 
  -3   9  10        6.61        5.92     16.23 o 
  -2   9  10       15.97       23.41     10.44 o 
  -1   9  10       13.79       24.14     13.02 o 
   0   9  10        4.41        2.02      8.30 o 
   1   9  10        0.24       22.57     20.26 o 
   2   9  10       42.05       55.46     17.55 o 
   3   9  10        5.55        5.83     13.88 o 
   4   9  10       29.99       41.25     12.57 o 
   5   9  10       57.97       86.62     27.40 o 
   6   9  10       38.17       12.71     12.91 o 
   7   9  10       18.58        1.14     11.77 o 
   8   9  10       39.14       46.73     20.77 o 
   9   9  10        9.26       10.04     13.30 o 
  10   9  10       16.92        8.26     25.05 o 
  11   9  10        1.68       -4.60     14.18 o 
 -13  10  10        3.17       37.65     28.42 o 
 -12  10  10        5.36        6.99      9.28 o 
 -11  10  10        4.53        0.02      7.38 o 
 -10  10  10        0.01       -1.40      8.43 o 
  -9  10  10        7.26        2.06      7.93 o 
  -8  10  10       20.74       23.74     13.20 o 
  -7  10  10        0.21       15.89     25.92 o 
  -6  10  10        8.18       10.41     10.94 o 
  -5  10  10        6.68       -8.93     10.46 o 
  -4  10  10       13.37       14.60     17.33 o 
  -3  10  10        0.09       -9.54      9.54 o 
  -2  10  10        4.91        1.62      7.68 o 
  -1  10  10        0.04       -1.92      7.38 o 
   0  10  10        0.30       17.20     12.47 o 
   1  10  10       40.68       19.27     10.20 o 
   2  10  10       51.10       66.19     16.00 o 
   3  10  10       50.92       64.19     19.05 o 
   4  10  10        0.23       -4.93      8.96 o 
   5  10  10       67.52       68.78     24.32 o 
   6  10  10        9.11       10.57     14.85 o 
   7  10  10       18.55       40.75     18.72 o 
   8  10  10        4.93        2.73     11.70 o 
   9  10  10        4.84        5.06     21.26 o 
 -11  11  10        0.03       -0.12      9.42 o 
 -10  11  10       18.68       41.60     18.23 o 
  -9  11  10        0.26        4.55      9.86 o 
  -8  11  10        3.77       14.48     13.56 o 
  -7  11  10        1.44        0.94      7.22 o 
  -6  11  10        0.04       -4.41      7.72 o 
  -5  11  10        1.18        7.91     11.08 o 
  -4  11  10       16.22       18.25     11.65 o 
  -3  11  10        2.15       -4.97      8.35 o 
  -2  11  10       54.19       71.65     16.27 o 
  -1  11  10       64.38       99.77     25.26 o 
   0  11  10       12.16        8.21     11.40 o 
   1  11  10        1.25       -5.97      8.45 o 
   2  11  10        4.16        8.60      8.71 o 
   3  11  10        0.16       10.63      9.46 o 
   4  11  10        0.22       27.61     30.71 o 
   5  11  10       10.02       10.20     15.74 o 
   6  11  10        0.71      -11.52     15.41 o 
   7  11  10       10.71       13.19     20.04 o 
   8  11  10        0.25       -8.59     12.84 o 
  -8  12  10        2.68        3.34      9.01 o 
  -7  12  10        0.71       -8.42     12.93 o 
  -6  12  10        2.13       -3.76     10.85 o 
  -5  12  10        0.09       14.48     11.39 o 
  -4  12  10        3.22       -0.42     10.62 o 
  -3  12  10        6.14        5.63     11.98 o 
  -2  12  10        0.06       -8.39     12.78 o 
  -1  12  10        2.25       10.90     11.75 o 
   0  12  10        3.85        9.19     12.50 o 
   1  12  10        4.02        9.25     11.33 o 
   2  12  10       11.62       26.19     12.59 o 
   3  12  10        5.94       22.96     45.45 o 
   4  12  10        3.77        9.51     22.28 o 
   5  12  10       31.66       83.40     23.53 o 
 -17   1  11        0.38       -3.47     14.79 o 
 -16   1  11        0.00        5.04     10.01 o 
 -15   1  11        0.03        3.55     10.20 o 
 -14   1  11       21.77       49.22     16.77 o 
 -13   1  11        0.01       23.14     42.75 o 
 -12   1  11       72.66       68.34     14.53 o 
 -11   1  11       16.35       21.90      9.72 o 
 -10   1  11       81.74       77.33     14.33 o 
  -9   1  11        0.49        1.66      6.11 o 
  -8   1  11        3.23        2.31      6.63 o 
  -7   1  11       57.01       50.22     11.38 o 
  -6   1  11        0.08       -5.51     10.23 o 
  -5   1  11       31.41       47.44     13.78 o 
  -4   1  11        0.29       -0.91      5.67 o 
  -3   1  11       79.50       72.62     10.92 o 
  -2   1  11       29.88       37.01      8.45 o 
  -1   1  11        0.57       -1.37      5.53 o 
   0   1  11       63.63       65.36     10.04 o 
   1   1  11        0.20        0.53      4.52 o 
   2   1  11       14.04        9.20      6.11 o 
   3   1  11        0.26       -6.08      6.12 o 
   4   1  11        3.33        7.22      7.66 o 
   5   1  11       26.78       33.94     10.75 o 
   6   1  11        0.55       15.16      9.67 o 
   7   1  11       51.41       57.38     15.30 o 
   8   1  11        0.00        7.84      8.15 o 
   9   1  11       33.73       40.02     18.15 o 
  10   1  11        7.01       20.14     12.77 o 
  11   1  11        0.46        1.26      7.70 o 
  12   1  11        0.88       14.98     11.52 o 
  13   1  11       10.00       12.63     10.34 o 
 -17   2  11       13.46       -6.40     10.79 o 
 -16   2  11        1.93        0.54      8.76 o 
 -15   2  11        1.83        5.41     11.85 o 
 -14   2  11        2.44        3.81     11.63 o 
 -13   2  11        1.14       -5.57     11.30 o 
 -12   2  11        0.17       23.77     20.52 o 
 -11   2  11        3.25       -0.37     13.23 o 
 -10   2  11       64.49       74.90     13.36 o 
  -9   2  11        3.03       -2.09      5.97 o 
  -8   2  11       22.64        8.55      6.70 o 
  -7   2  11       15.54       42.43     10.84 o 
  -6   2  11       14.54       19.99     11.82 o 
  -5   2  11        2.97       14.57      7.76 o 
  -4   2  11       58.48       45.56     14.09 o 
  -3   2  11       21.47       23.51     11.46 o 
  -2   2  11       19.14       46.99     11.67 o 
  -1   2  11        2.80       14.34      9.10 o 
   0   2  11       23.59       37.74     12.18 o 
   1   2  11        5.46       -0.46      4.76 o 
   2   2  11       59.68       46.38      8.38 o 
   3   2  11        4.47       -2.55      6.63 o 
   4   2  11       22.40       30.03     12.51 o 
   5   2  11        0.48        4.01      6.04 o 
   6   2  11       30.20       42.99     12.48 o 
   7   2  11       30.05       56.18     14.16 o 
   8   2  11        4.03        4.77      7.26 o 
   9   2  11       47.39       40.93     14.25 o 
  10   2  11        1.99        0.37      7.12 o 
  11   2  11       31.11       50.23     17.86 o 
  12   2  11        8.78       -4.81      9.36 o 
  13   2  11        2.79       19.19     12.39 o 
 -16   3  11       10.51       -0.54     10.00 o 
 -15   3  11        8.07       12.15     13.51 o 
 -14   3  11       17.45       17.57     12.93 o 
 -13   3  11        2.16        1.49     10.44 o 
 -12   3  11        0.39       -3.91     10.24 o 
 -11   3  11       16.64       16.75     12.90 o 
 -10   3  11       48.99       51.63     12.30 o 
  -9   3  11       25.48       30.27     10.15 o 
  -8   3  11       18.18       18.65      9.59 o 
  -7   3  11       11.13       16.20      7.14 o 
  -6   3  11       49.90       46.03     11.56 o 
  -5   3  11        3.20        4.16      5.91 o 
  -4   3  11       17.13       18.20      8.38 o 
  -3   3  11       26.79       28.59      9.11 o 
  -2   3  11       23.32       17.57      8.11 o 
  -1   3  11       11.40       13.72     10.68 o 
   0   3  11       12.55        9.76      7.76 o 
   1   3  11        0.16       24.46     16.27 o 
   2   3  11       31.69       21.96      7.90 o 
   3   3  11        0.00        2.08      4.88 o 
   4   3  11        5.10        1.58      6.06 o 
   5   3  11        0.04       -5.95     13.75 o 
   6   3  11        1.89        8.93      8.91 o 
   7   3  11       41.45       64.65     14.43 o 
   8   3  11        9.60        8.11      8.39 o 
   9   3  11       14.33       16.69     10.78 o 
  10   3  11       66.60       57.76     16.16 o 
  11   3  11        1.28       14.29     10.25 o 
  12   3  11       13.27       14.56     14.91 o 
  13   3  11        1.31        4.33      8.67 o 
 -16   4  11        0.95       25.20     20.69 o 
 -15   4  11       14.01       49.68     17.15 o 
 -14   4  11        2.60       14.02     13.18 o 
 -13   4  11        2.34      -14.76     15.39 o 
 -12   4  11        5.16       -5.29     10.07 o 
 -11   4  11        0.99       -2.52      6.79 o 
 -10   4  11       36.11       30.51     10.39 o 
  -9   4  11        3.47       -2.42      6.63 o 
  -8   4  11       17.65       34.46     16.59 o 
  -7   4  11       28.42       46.11     16.89 o 
  -6   4  11        7.01       47.92     17.12 o 
  -5   4  11       75.97       77.39     19.39 o 
  -4   4  11        8.08        8.90     11.17 o 
  -3   4  11        2.37        0.66      6.76 o 
  -2   4  11        1.54        1.38      5.26 o 
  -1   4  11        1.57       -3.46      6.57 o 
   0   4  11        2.62       -1.52      5.57 o 
   1   4  11       16.80       15.60      8.14 o 
   2   4  11        0.01       -5.86      7.18 o 
   3   4  11        2.61        8.55      5.69 o 
   4   4  11        0.01       -4.75      7.34 o 
   5   4  11       28.82       28.69     10.56 o 
   6   4  11        2.04       -0.28     11.77 o 
   7   4  11        9.76        4.66      8.40 o 
   8   4  11        0.07       -4.21      7.89 o 
   9   4  11        0.07        9.58     14.98 o 
  10   4  11        0.00        4.51      9.54 o 
  11   4  11       11.11       18.12      9.74 o 
  12   4  11        2.81        0.55     11.50 o 
 -15   5  11       16.00       26.90     18.57 o 
 -14   5  11        1.85       -1.60     10.04 o 
 -13   5  11       18.52       67.99     21.13 o 
 -12   5  11        2.19       -0.03      8.12 o 
 -11   5  11        2.63        6.55     10.12 o 
 -10   5  11        3.29        6.47      8.46 o 
  -9   5  11       21.65       13.33      9.66 o 
  -8   5  11        3.97        2.96      7.81 o 
  -7   5  11        1.08        2.57      8.81 o 
  -6   5  11       16.55       12.29     11.99 o 
  -5   5  11        2.96       12.02     11.64 o 
  -4   5  11       12.53       13.70     10.13 o 
  -3   5  11       30.55       41.92     12.63 o 
  -2   5  11        0.76        8.65      8.48 o 
  -1   5  11        1.69        9.78     13.01 o 
   0   5  11        5.07        3.24      6.16 o 
   1   5  11        7.26        5.52      5.70 o 
   2   5  11       20.94       22.02      8.13 o 
   3   5  11        6.03        0.16      4.80 o 
   4   5  11       31.23       30.80     11.17 o 
   5   5  11       15.02       11.26      9.57 o 
   6   5  11       33.23       49.24     15.70 o 
   7   5  11       31.40       15.79      8.99 o 
   8   5  11       10.73        9.87     10.20 o 
   9   5  11        6.97       10.66     11.55 o 
  10   5  11        9.92       -2.32      6.76 o 
  11   5  11        1.87       -4.41      8.29 o 
  12   5  11        1.29       14.47     12.57 o 
 -15   6  11        4.98        6.99     12.34 o 
 -14   6  11       15.75       12.91     13.92 o 
 -13   6  11        0.33        5.95     12.47 o 
 -12   6  11        0.10        3.83      8.64 o 
 -11   6  11       16.09       23.93     12.42 o 
 -10   6  11        0.15        3.49      8.75 o 
  -9   6  11       47.70       53.80     16.92 o 
  -8   6  11        2.48      -11.27     11.27 o 
  -7   6  11        7.79       -4.57      9.01 o 
  -6   6  11        0.27       28.59     15.56 o 
  -5   6  11        7.78       15.94     10.92 o 
  -4   6  11        0.01        3.15      7.12 o 
  -3   6  11        0.85        0.37      8.28 o 
  -2   6  11       23.24       20.05     19.38 o 
  -1   6  11       17.40       24.44     10.49 o 
   0   6  11       28.50       29.01     15.32 o 
   1   6  11       16.50        8.13      8.28 o 
   2   6  11        4.72        1.93      8.58 o 
   3   6  11        0.00       27.79     18.74 o 
   4   6  11       13.18       33.26     19.58 o 
   5   6  11       12.62       40.29     36.50 o 
   6   6  11       10.49       17.00     10.31 o 
   7   6  11        0.28        5.91      8.26 o 
   8   6  11        0.10       17.27     10.61 o 
   9   6  11        1.91       20.95     18.38 o 
  10   6  11        7.10        4.79      8.91 o 
  11   6  11        3.70        9.72     13.79 o 
 -14   7  11        0.03        8.09     11.24 o 
 -13   7  11        0.15        1.39      7.21 o 
 -12   7  11        5.63       32.18     13.41 o 
 -11   7  11        2.31       10.88     11.75 o 
 -10   7  11        8.65       43.14     22.76 o 
  -9   7  11        4.33       44.96     25.89 o 
  -8   7  11        5.13       -6.95     11.66 o 
  -7   7  11        2.31       34.77     18.12 o 
  -6   7  11       24.64        6.84     10.22 o 
  -5   7  11       12.73       -6.42     11.82 o 
  -4   7  11        0.76       29.72     15.82 o 
  -3   7  11        0.27       -4.24     10.60 o 
  -2   7  11        0.00       -2.01      8.27 o 
  -1   7  11        4.08        0.39      6.10 o 
   0   7  11        0.04        1.47      6.95 o 
   1   7  11        3.80        6.87     10.13 o 
   2   7  11        4.82        5.56      8.25 o 
   3   7  11       50.72       64.97     20.49 o 
   4   7  11       83.07       97.34     31.35 o 
   5   7  11       13.30       23.53     16.70 o 
   6   7  11       10.06        9.73     11.76 o 
   7   7  11       26.41       17.34     11.34 o 
   8   7  11        1.03        9.12     21.24 o 
   9   7  11        5.72       19.70     17.83 o 
  10   7  11        0.62        2.38     22.89 o 
 -12   8  11        1.72       19.74     11.56 o 
 -11   8  11        7.70       10.66     10.46 o 
 -10   8  11        5.80        2.80     10.20 o 
  -9   8  11        0.03       -9.22     10.75 o 
  -8   8  11       16.65        6.16     10.86 o 
  -7   8  11        0.31       -6.29      9.17 o 
  -6   8  11       21.42        9.83     10.03 o 
  -5   8  11        1.18        0.98      6.63 o 
  -4   8  11        0.18        3.25      8.72 o 
  -3   8  11       10.45       19.30     11.13 o 
  -2   8  11        5.29        8.54     11.25 o 
  -1   8  11       19.18        7.76     11.00 o 
   0   8  11        0.77       13.00     18.61 o 
   1   8  11        0.13       -4.73      8.32 o 
   2   8  11        2.12        0.91      6.93 o 
   3   8  11        0.69       88.45     49.52 o 
   4   8  11        6.80        2.07     13.38 o 
   5   8  11        0.12       13.54     14.44 o 
   6   8  11       27.49        9.29     16.50 o 
   7   8  11       10.70        2.64     10.41 o 
   8   8  11       10.43       -0.18     13.02 o 
 -11   9  11        8.31       21.74     19.53 o 
 -10   9  11        0.64       26.18     32.16 o 
  -9   9  11       23.24       33.23     16.19 o 
  -8   9  11        0.08       19.65     14.75 o 
  -7   9  11       23.87       30.86     13.93 o 
  -6   9  11        0.07       -4.52      9.09 o 
  -5   9  11       24.75       32.77     15.66 o 
  -4   9  11        0.86        8.31     17.13 o 
  -3   9  11        3.30        8.44      9.59 o 
  -2   9  11        1.21        7.33      9.94 o 
  -1   9  11       15.67       11.61     10.23 o 
   0   9  11        7.24       -3.72     11.21 o 
   1   9  11        8.30        6.97     14.16 o 
   2   9  11        1.42       25.32     30.59 o 
   3   9  11       14.23       69.03     39.31 o 
   4   9  11       10.75        3.51     11.02 o 
   5   9  11        0.42        7.76     18.66 o 
   6   9  11        1.43        7.33     14.11 o 
   7   9  11        5.62       16.55     18.00 o 
  -8  10  11        1.03       13.96     21.20 o 
  -7  10  11        0.28        8.86     12.92 o 
  -6  10  11       15.71       18.33     15.97 o 
  -5  10  11       12.43       10.74     10.85 o 
  -4  10  11        6.78        7.26     13.23 o 
  -3  10  11        8.29        7.29     11.14 o 
  -2  10  11        2.89        6.88      9.38 o 
  -1  10  11        0.00      -11.37     11.37 o 
   0  10  11       27.45       15.50     10.91 o 
   1  10  11       17.04       12.24     19.11 o 
   2  10  11        0.22      -14.84     28.15 o 
   4  10  11        1.37       14.58     17.27 o 
  -4  11  11        5.27       33.90     14.71 o 
  -3  11  11        0.93       -2.96      9.31 o 
  -2  11  11       12.79       25.89     13.66 o 
  -1  11  11        2.25       11.76     10.25 o 
   0  11  11        6.31       18.48     12.26 o 
 -14   0  12       34.08        6.81     18.70 o 
 -13   0  12        3.49       24.44     28.76 o 
 -12   0  12       12.33       67.61     40.38 o 
 -11   0  12        0.01      -10.40     18.70 o 
 -10   0  12        4.70        1.84      9.66 o 
  -9   0  12       13.09       13.07     11.00 o 
  -8   0  12       22.19       30.49     15.43 o 
  -7   0  12        0.95        7.66     11.02 o 
  -6   0  12       21.11       34.59     18.24 o 
  -5   0  12        9.78        6.74     11.67 o 
  -4   0  12       17.47       29.94     14.34 o 
  -3   0  12       13.11       -3.40     15.34 o 
  -2   0  12        0.04        6.08     15.56 o 
  -1   0  12        0.86       -8.57     11.24 o 
   0   0  12        3.80       20.68     30.48 o 
   1   0  12        6.38       19.32     17.25 o 
   2   0  12       13.67       12.11     12.75 o 
   3   0  12        8.41        6.61     15.34 o 
   4   0  12        0.03        6.95     21.34 o 
   5   0  12        2.64       19.77     23.44 o 
   6   0  12       73.14       39.77     19.37 o 
   7   0  12        1.02       -2.69     11.53 o 
   8   0  12       10.76        5.76     13.51 o 
   9   0  12        5.73       11.94     15.31 o 
  10   0  12       20.00       61.60     25.78 o 
 -14   1  12        0.82       -4.69     15.55 o 
 -13   1  12        0.01        9.56     17.96 o 
 -12   1  12        9.39       31.04     28.77 o 
 -11   1  12        2.82        3.54      9.33 o 
 -10   1  12        5.44      140.36     77.41 o 
  -9   1  12       22.70        2.83      9.81 o 
  -8   1  12       51.60       37.26     12.42 o 
  -7   1  12       13.01       33.24     25.23 o 
  -6   1  12       10.48        1.08      8.19 o 
  -5   1  12       26.82       31.67     30.50 o 
  -4   1  12        1.83       -1.82     11.27 o 
  -3   1  12       19.97       11.28      8.48 o 
  -2   1  12        0.49       10.02     13.97 o 
  -1   1  12        0.83       -5.79      8.02 o 
   0   1  12        8.38        5.83      6.48 o 
   1   1  12       20.75        4.93      6.48 o 
   2   1  12       16.40        9.80      8.34 o 
   3   1  12        4.57       11.78      9.24 o 
   4   1  12       15.16        9.74     14.41 o 
   5   1  12       15.12       53.69     17.28 o 
   6   1  12        6.29       27.21     11.46 o 
   7   1  12       34.13       58.04     16.36 o 
   8   1  12        7.40       23.74     11.68 o 
   9   1  12        0.14        6.21      9.32 o 
 -13   2  12       18.26       62.68     20.06 o 
 -12   2  12        4.34       11.52     11.17 o 
 -11   2  12        3.54        7.84     11.21 o 
 -10   2  12        1.03       30.48     16.96 o 
  -9   2  12        1.98        3.85     12.54 o 
  -8   2  12        0.59       -4.51     10.03 o 
  -7   2  12       22.85       42.46     36.62 o 
  -6   2  12        5.67        2.39     15.24 o 
  -5   2  12        2.02       -2.02      7.19 o 
  -4   2  12        2.11       -0.14      6.49 o 
  -3   2  12        0.35        3.72      6.01 o 
  -2   2  12        3.64        4.64      6.85 o 
  -1   2  12        1.71        1.77     10.76 o 
   0   2  12        2.16        2.32      7.06 o 
   1   2  12       12.01        0.67      5.22 o 
   2   2  12        0.59       -5.67      9.83 o 
   3   2  12       10.26       12.76      8.70 o 
   4   2  12        0.05        8.27      8.26 o 
   5   2  12        2.46       -2.63     11.29 o 
   6   2  12       13.25        9.61      9.28 o 
   7   2  12        0.37        3.14      8.87 o 
   8   2  12       38.62       42.58     14.93 o 
   9   2  12        7.07       11.13      9.02 o 
 -13   3  12        2.51       10.63     12.07 o 
 -12   3  12       15.07       32.63     27.26 o 
 -11   3  12       33.64       67.02     22.75 o 
 -10   3  12       15.64       20.14     14.81 o 
  -9   3  12       14.14       16.27     13.68 o 
  -8   3  12       53.06       46.58     22.67 o 
  -7   3  12        6.49        5.53     14.90 o 
  -6   3  12       81.50       94.26     21.78 o 
  -5   3  12       18.72       69.55     23.07 o 
  -4   3  12       64.87       70.01     19.81 o 
  -3   3  12        5.09       -2.64     11.99 o 
  -2   3  12        3.56       -1.25      6.52 o 
  -1   3  12       15.85       25.43      9.24 o 
   0   3  12       13.76       13.90      8.76 o 
   1   3  12        6.37        6.31      7.64 o 
   2   3  12        1.35       14.13     12.32 o 
   4   3  12       36.45        1.52      9.60 o 
   5   3  12        6.87       26.75     12.51 o 
   6   3  12        5.81       19.36     12.78 o 
   7   3  12        0.00       -5.95      8.77 o 
   8   3  12        4.70        3.17      7.73 o 
   9   3  12       17.63        0.77      9.06 o 
 -12   4  12       18.03        5.78     10.75 o 
 -11   4  12       12.99       -1.27      9.70 o 
 -10   4  12        3.93       -8.74     11.23 o 
  -9   4  12        7.46       16.87     13.81 o 
  -8   4  12        1.28       -0.50      8.54 o 
  -7   4  12        1.68        4.17      8.28 o 
  -6   4  12        1.93        5.39      8.76 o 
  -5   4  12        0.04        4.60      8.15 o 
  -4   4  12       10.50       22.75     12.01 o 
  -3   4  12        0.03       -6.35     20.42 o 
  -2   4  12       17.95      -11.94     14.27 o 
  -1   4  12        1.27       31.03     16.86 o 
   0   4  12       20.00        1.28     14.13 o 
   1   4  12        7.23        0.88      7.64 o 
   2   4  12        2.92        0.87      6.39 o 
   3   4  12        0.75        4.44      7.92 o 
   4   4  12        6.21       23.91     15.03 o 
   5   4  12        0.95       -3.74     10.12 o 
   6   4  12       10.97       15.56     19.63 o 
   7   4  12        3.76        4.19     10.98 o 
   8   4  12        2.09        6.65     10.05 o 
 -11   5  12        0.26        5.68     13.64 o 
 -10   5  12        0.49        7.11     16.13 o 
  -9   5  12        1.82      -12.04     13.90 o 
  -8   5  12        1.33       10.93     11.46 o 
  -7   5  12        9.11        8.39     11.62 o 
  -6   5  12       30.27       44.96     18.84 o 
  -5   5  12        3.03        5.23      9.27 o 
  -4   5  12        7.20        0.85      7.52 o 
  -3   5  12       18.10        0.17      8.16 o 
  -2   5  12        1.08       -0.42     15.53 o 
  -1   5  12       14.99       25.48     14.38 o 
   0   5  12        5.14       22.68     21.07 o 
   1   5  12        1.03       -1.53     16.14 o 
   2   5  12        3.29       -0.83      8.96 o 
   3   5  12        0.01       19.14     15.38 o 
   4   5  12        2.10        2.65     12.74 o 
   5   5  12        7.59      -12.97     12.97 o 
   6   5  12        0.69       -2.54     13.02 o 
   7   5  12        4.23        7.29     16.11 o 
 -10   6  12        0.23        1.37      9.95 o 
  -9   6  12        0.01       -1.35      9.61 o 
  -8   6  12        0.12       -2.26     10.45 o 
  -7   6  12        6.13       -0.58      8.73 o 
  -6   6  12       15.03        3.71     10.88 o 
  -5   6  12       11.85        4.86     10.95 o 
  -4   6  12        8.42       46.78     23.13 o 
  -3   6  12        0.00        6.57     12.15 o 
  -2   6  12       39.48       11.58     16.02 o 
  -1   6  12        1.94       -7.77     13.72 o 
   0   6  12        1.25       32.59     18.43 o 
   1   6  12        0.03      -28.03     31.89 o 
   2   6  12        1.63       56.77     20.70 o 
   3   6  12        0.00       12.61     13.12 o 
   4   6  12       22.08        5.87     16.88 o 
   5   6  12        0.23        9.69     14.46 o 
   6   6  12        4.13        6.42     24.82 o 
  -9   7  12       22.62       19.60     13.61 o 
  -8   7  12       10.36        5.55     10.98 o 
  -7   7  12        1.00       14.77     12.90 o 
  -6   7  12        1.68       -2.34      8.26 o 
  -5   7  12        5.81       -8.75     12.47 o 
  -4   7  12        5.34        4.92     10.73 o 
  -3   7  12       10.72       22.39     15.37 o 
  -2   7  12        0.16       11.05     11.54 o 
  -1   7  12        0.33       14.85     19.55 o 
   0   7  12        2.86       -3.59     10.91 o 
   1   7  12        0.24        6.58     31.55 o 
   2   7  12        1.48        8.53     12.84 o 
   3   7  12        2.08       20.25     18.34 o 
   4   7  12        5.66       -8.92     14.96 o 
   5   7  12        1.11       -1.80     18.34 o 
  -6   8  12        0.30       -5.01     10.97 o 
  -5   8  12        0.30        4.23     11.86 o 
  -4   8  12        9.90       -1.41      8.98 o 
  -3   8  12        0.52        3.40     14.26 o 
  -2   8  12        3.29        9.73     12.43 o 
  -1   8  12        0.30        3.33     13.57 o 
   0   8  12       19.53       -6.85     23.56 o 
   1   8  12        1.25        0.99     19.12 o 
   2   8  12        7.37       -6.23     22.95 o 
  -8   1  13       13.52       20.23     21.63 o 
  -7   1  13        1.87       10.16     13.26 o 
  -6   1  13        6.02       23.23     21.14 o 
  -5   1  13        1.62        3.68     12.68 o 
  -4   1  13        6.49       17.71     17.83 o 
  -2   1  13        0.24        6.58     10.41 o 
   0   1  13        9.89        4.09     14.30 o 
   1   1  13        7.09        8.08     10.26 o 
   2   1  13        1.27       -8.30     11.64 o 
   3   1  13        0.41       16.90     13.85 o 
   4   1  13        1.26       -2.02      9.62 o 
  -7   2  13       74.46       44.62     18.96 o 
  -6   2  13       31.36       73.24     22.31 o 
  -5   2  13        2.78       -6.06     11.32 o 
  -4   2  13       33.83       48.58     17.71 o 
  -3   2  13        3.51      -17.06     17.48 o 
  -2   2  13        0.30       26.39     24.72 o 
   2   2  13        0.18        1.11     11.55 o 
   3   2  13       12.50      -19.50     22.30 o 
  -7   3  13        0.46        8.73     12.31 o 
  -6   3  13        0.19       -5.27     15.61 o 
  -5   3  13        7.13       14.90     18.62 o 
  -4   3  13       44.08       25.09     17.98 o 
  -3   3  13        5.65       24.72     16.93 o 
  -2   3  13       22.09       14.57     14.59 o 
  -1   3  13       24.36       -0.31     10.94 o 
   1   3  13        8.69        9.65     12.10 o 
   2   3  13        0.18      -10.04     11.83 o 
  -5   4  13       21.24       55.23     26.36 o 
  -4   4  13        0.25       -7.27     21.26 o 
  -3   4  13       42.77       66.87     25.22 o 
   0   4  13        9.03        5.66     16.02 o 
                                                 
